# Supplementary material for: Differential sRNA Regulation in Leaves and Roots of Sugarcane under Water Depletion
Source: PLoS One. 2014 Apr 2;9(4):e93822. doi: 10.1371/journal.pone.0093822 (PMC3973653; doi:10.1371/journal.pone.0093822)
Supplement: File S1 — Electronic Northern of leaf miRNA. The number of conserved miRNA reads in each library were normalized by transcripts per million. The miRNA sequences and their length were also shown. (XLSX) [file pone.0093822.s001.xlsx]

## Sheet: Plan1
File S1: Electronic Northern of leaf miRNAs. The number of conserved miRNA reads in each library were normalized by transcripts per million. The miRNA sequences and their lenght were also shown.
miRNA	Sequence	lenght	Pool Libraries				Cultivar Libraries
			T 0h	T 24h	S 0h	S 24h	CTC6- T 24h	SP903414- S 24h
miR1439 I	ATTTGGAACGGAGGGAGTACT	21	-	-	-	77.78	-	7.21
miR1439 II	TTTGGAATGGATGGAGTATT	20	-	-	-	31.11	-	-
miR156 I	GACAGAAGAGAGTGAGCACA	20	-	-	78.08	16.67	-	28.84
miR156 II	TGACAGAAGAGAGCGAGCAC	20	-	-	60.45	57.78	-	135.03
miR156 III	TGACAGAAGAGAGCGAGCACC	21	-	69.20	-	-	-	8.52
miR156 IV	TGACAGAAGAGAGTGAGCA	19	53.71	-	-	-	-	-
miR156 V	TGACAGAAGAGAGTGAGCAC	20	58.19	130.27	178.83	93.34	-	183.54
miR156 VI	TTGACAGAAGAGAGCGAGCAC	21	-	-	40.30	-	-	37.36
miR156 VII	TTGACAGAAGAGAGTGAGCAC	21	77.21	203.54	216.61	23.33	74.47	372.97
miR159 I	CTTTGGATTGAAGGGAGCTCTG	22	623.29	462.04	254.39	678.93	1077.40	739.39
miR159 II	GGATTGAAGGGAGCTCTG	18	5570.45	3869.31	3145.90	3694.69	968.17	4591.71
miR159 III	GTTGGATTGAAGGGAGCTCTG	21	183.52	109.91	231.72	197.79	537.46	690.23
miR159 IV	TCTTTGGATTGAAGGGAGCTC	21	-	-	-	17.78	-	-
miR159 V	TCTTTGGATTGAAGGGAGCTCTG	23	-	81.42	-	117.79	153.91	110.12
miR159 VI	TGGATTGAAGGGAGCTCT	18	71.62	-	-	-	-	-
miR159 VII	TGGATTGAAGGGAGCTCTG	19	4758.05	1392.22	1088.09	1541.21	1043.89	2051.69
miR159 VIII	TTGGATTGAAGGGAGCTCC	19	77.21	-	-	-	-	-
miR159 IX	TTGGATTGAAGGGAGCTCT	19	106.31	124.16	60.45	94.45	-	55.72
miR159 X	TTGGATTGAAGGGAGCTCTG	20	28819.08	31642.45	29320.57	29398.59	32285.36	29511.99
miR159 XI	TTGGATTGAAGGGAGCTCTGC	21	-	-	254.39	104.45	-	76.04
miR159 XII	TTTGCATGACCGAGGAGCTGCA	22	-	-	130.97	-	3060.92	2470.55
miR159 XIII	TTTGGATTGAAGGGAGCT	18	2929.58	1919.39	2820.98	1810.12	-	-
miR159 XIV	TTTGGATTGAAGGGAGCTC	19	785.55	333.81	319.88	303.35	-	-
miR159 XV	TTTGGATTGAAGGGAGCTCT	20	2240.27	1890.89	2017.51	1871.23	1945.04	2115.92
miR159 XVI	TTTGGATTGAAGGGAGCTCTG	21	766016.45	922872.29	888629.18	926262.94	951101.05	911607.70
miR159 XVII	TTTGGATTGAAGGGAGCTCTGC	22	97.35	173.01	576.79	263.35	-	455.57
miR159 XVIII	TTTGGATTGAAGGGATCTG	19	-	69.20	-	-	-	9.83
miR160* I	GGCGTGCAAGGGGCCAAGCATG	22	-	-	125.94	-	-	-
miR160* II	GCGTGCAAGGAGCCAAGCATG	21	-	-	-	32.22	-	-
miR162* I	GGGCGCAGTGGTTTATCGATC	21	-	-	80.60	-	-	19.66
miR164 I	TGGAGAAGCAGGGCACGTGCA	21	-	59.03	1201.44	253.35	127.85	197.30
miR164 II	TGGAGAAGCAGGGCACGTGCT	21	83.93	40.71	261.95	-	-	150.76
miR166 I	TCTCGGACCAGGCTTCATTCC	21	-	-	239.28	-	-	54.41
miR166 II	TTCGGACCAGGCTTCATTCCC	21	-	-	-	35.56	-	41.30
miR166* I	AATGTTGTCTGGCTCGAGGTG	21	-	-	108.31	62.23	-	137.00
miR166* II	AATGTTGTCTGGTCGGAGACC	21	-	-	105.79	-	-	-
miR166* III	GAATGATGTCCGGTCCGAAGA	21	-	-	156.16	15.56	-	36.71
miR166* IV	GGAATGTTGTCTGGCTCGGGGG	22	-	-	-	16.67	-	8.52
miR167 I	ATGAAGCTGCCAGCATGATCTG	22	-	63.10	397.96	-	-	94.39
miR167 II	CTGAAGCTGCCAGCATGATCTGA	23	-	-	-	38.89	-	-
miR167 III	TGAAGCTGCCAGCATGATCTA	21	181.28	44.78	-	45.56	-	11.80
miR167 IV	TGAAGCTGCCAGCATGATCTG	21	180.16	170.97	2458.28	257.79	-	402.47
miR167 V	TGAAGCTGCCAGCATGATCTGA	22	-	95.66	2909.14	572.26	-	620.75
miR167 VI	TGAAGCTGCCAGCATGATCTGAG	23	-	-	-	38.89	-	-
miR167 VII	TGAAGCTGCCAGCATGATCTGG	22	54.83	248.32	765.69	135.56	-	221.56
miR168 I	CCCGCCTTGCACCAAGTGAAT	21	-	-	209.05	-	-	45.23
miR168 II	TCGCTTGGTGCAGATCGGGAC	21	719.53	343.98	4191.17	950.06	-	1948.12
miR169 I	AGCCAAGGATGAGCTGCCT	19	-	-	70.52	-	-	-
miR169 II	CAGCCAAGGATGACTTGCCGA	21	-	-	-	26.67	-	-
miR169 III	CAGCCAAGGATGACTTGCCGG	21	95.12	242.21	392.92	54.45	189.91	218.93
miR169 IV	TAGCCAAGGATGACTTGCCGG	21	-	-	95.71	-	-	-
miR169* I	GGCAGTCTCCTTGGCTAGT	19	-	-	30.22	-	-	-
miR171 I	TGATTGAGCCGTGCCAATATC	21	-	65.13	-	-	-	16.39
miR172 I	AGAATCTTGATGATGCTGCAT	21	-	154.69	-	193.35	-	20.98
miR1878 I	ATTTGTAGTGTTCAGATTGAGTTT	24	85.05	160.80	186.39	193.35	-	372.97
miR2120 I	GACCTTTACTCCCGGTTGGT	20	-	-	98.23	-	-	-
miR2916 I	GGGGCCTCGAAGACGATCA	19	48.12	-	-	-	-	-
miR319 I	CTTGGACTGAAGGGTGCTCCCT	22	49.24	-	-	-	-	-
miR319 II	CTTGGACTGAAGGGTGCTCCC	21	-	-	73.04	-	-	-
miR390 I	AAGCTCAGGAGGGATAGCGCC	21	-	-	95.71	123.34	-	92.42
miR390 II	AGCTCAGGAGGGATAGCGCC	20	-	-	40.30	-	-	11.14
miR393 I	CCAAAGGGATCGCATTGATCT	21	50.36	-	-	-	-	-
miR393 II	CTCCAAAGGGATCGCATTGAT	21	-	44.78	50.37	11.11	-	31.46
miR393 III	TCCAAAGGGATCGCATTGATC	21	-	-	138.53	-	-	-
miR395 I	AGTGAAGTGTTTGGGGGAACT	21	97.35	-	-	-	-	9.83
miR395 II	TGAAGTGTTTGGAGGAACTCT	21	-	-	60.45	-	-	-
miR395 III	TGAAGTGTTTGGGGGAACTC	20	96.24	-	-	51.11	-	99.63
miR395 IV	TGAAGTGTTTGGGTGAACTC	20	-	61.06	-	-	-	-
miR396 I	CACAGGCTTTCTTGAACTG	19	-	-	100.75	-	-	-
miR396 II	TCCACAGGCTTTCTTGAACTG	21	-	-	350.10	53.34	-	108.16
miR396 III	TTCCACAGCTTTCTTGAACTT	21	-	-	62.97	-	-	-
miR396* I	GGTCAAGAAAGCTGTGGGAAG	21	-	28.50	-	58.89	-	-
miR397 I	TCATTGAGTGCAGCGTTGATG	21	-	-	-	65.56	-	-
miR397 II	TTGAGTGCAGCGTTGATGAGC	21	38.05	486.46	2448.21	437.81	-	243.84
miR398 I	ATGTGTTCTCAGGTCGCCCCCG	22	-	-	226.69	-	-	-
miR398 II	TGTGTTCTCAGGTCGCCCCCG	21	258.49	81.42	992.38	92.23	-	991.10
miR399 I	TGCCAAAGGAGAATTGCCCTG	21	-	-	-	76.67	-	-
miR399 II	TGCCAAAGGAGAGTTGCCCT	20	-	195.40	-	38.89	-	42.61
miR399 III	TGCCAAAGGAGAGTTGCCCTG	21	-	85.49	98.23	-	-	95.05
miR399* I	GGGCTTCTCTTTCTTGGCAGG	21	-	-	40.30	-	-	-
miR444 I	TGCAGTTGCTGCCTCAAGCTT	21	-	-	-	45.56	-	-
miR444 II	TGCAGTTGTTGCCTCAAGCTT	21	-	75.31	151.12	166.68	-	186.16
miR444 III	TGCAGTTGTTGTCTCAAGCTT	21	-	65.13	266.99	-	-	135.69
miR444;miR444* I	TTGTGGCTTTCTTGCAAGTTG	21	-	-	60.45	-	-	89.80
miR5013 I	TGTTAGGTCTAGGTGCTT	18	89.52	-	-	-	-	-
miR5021 I	GGAGAAGAAGAAGAAGAAGAT	21	-	-	-	24.45	-	-
miR528 I	TGGAAGGGGCATGCAGAGGAG	21	-	30.53	506.27	177.79	-	58.99
miR529 I	AGAAGAGAGAGAGTACAGCCT	21	68.26	-	98.23	-	-	77.35
