# Supplementary material for: Differential sRNA Regulation in Leaves and Roots of Sugarcane under Water Depletion
Source: PLoS One. 2014 Apr 2;9(4):e93822. doi: 10.1371/journal.pone.0093822 (PMC3973653; doi:10.1371/journal.pone.0093822)
Supplement: File S2 — Electronic Northern of root miRNA. The number of conserved miRNA reads in each library were normalized by transcripts per million. The miRNA sequences and their length were also shown. (XLSX) [file pone.0093822.s002.xlsx]

## Sheet: Plan1
	File S2: Electronic Northern of root miRNAs. The number of conserved miRNA reads in each library were normalized by transcripts per million. ThemiRNA sequences and their length were also shown.
	miRNA	Sequence	lenght	Pool Libraries
				T 0h	T 24h	S 0h	S 24h
	miR1118 I	TTACAATTTGGAATGGAGGGA	21	-	-	13.05	-
	miR1310 I	GAGGCATCGGGGGCGCAA	18	16.91	19.33	14.36	-
	miR1432 I	TCAGGAAAGATGACACCGA	19	118.36	146.60	99.20	66.99
	miR1432 II	TCAGGAAAGATGACACCGAC	20	53.80	37.05	26.11	21.81
	miR1432 III	TCAGGAAAGATGACACCGACA	21	44.58	109.55	46.99	42.06
	miR1439 I	ATTTGGAACGGAGGGAGTACT	21	43.04	30.61	48.30	31.16
	miR156 X	ATTGACAGAAGAGAGCGAGCA	21	19.98	17.72	15.66	23.37
	miR156 XI	ATTGACAGAAGAGAGCGAGCAC	22	147.56	148.22	95.29	133.98
	miR156 XII	ATTGACAGAAGAGAGTGAGCAC	22	38.43	51.55	19.58	31.16
	miR156 XIII	CTGACAGAAGAGAGTGAGCAC	21	18.45	16.11	-	18.69
	miR156 XIV	GACAGAAGAGAGCGAGCA	18	76.86	48.33	57.43	79.45
	miR156 XV	GACAGAAGAGAGCGAGCAC	19	19.98	19.33	13.05	29.60
	miR156 XVI	GACAGAAGAGAGCGAGCACC	20	113.75	82.16	69.18	93.47
	miR156 XVII	GACAGAAGAGAGTGAGCA	18	359.69	386.65	232.34	271.07
	miR156 XVIII	GACAGAAGAGAGTGAGCAC	19	139.88	132.11	71.79	84.13
	miR156 I	GACAGAAGAGAGTGAGCACA	20	166.01	130.49	77.01	157.35
	miR156 XIX	TGACAGAAGAGAGAGAGCAC	20	27.67	38.66	-	28.04
	miR156 VIII	TGACAGAAGAGAGCGAGCA	19	59.95	75.72	58.74	84.13
	miR156 II	TGACAGAAGAGAGCGAGCAC	20	1321.93	1406.44	948.94	1313.29
	miR156 III	TGACAGAAGAGAGCGAGCACC	21	52.26	53.16	30.02	70.10
	miR156 XX	TGACAGAAGAGAGTGAGC	18	32.28	32.22	32.63	34.27
	miR156 IV	TGACAGAAGAGAGTGAGCA	19	851.57	939.24	408.55	630.94
	miR156 V	TGACAGAAGAGAGTGAGCAC	20	19729.07	21491.28	7462.31	11828.93
	miR156 IX	TGACAGAAGAGAGTGAGCACA	21	218.27	240.04	107.03	132.42
	miR156 XXI	TGACAGAAGAGAGTGAGCACG	21	30.74	32.22	-	17.14
	miR156 XXII	TTGACAGAAGAGAGCGAGCA	20	19.98	-	-	-
	miR156 VI	TTGACAGAAGAGAGCGAGCAC	21	444.23	444.65	352.43	493.85
	miR156 XXIII	TTGACAGAAGAGAGTGAGCA	20	24.59	37.05	18.27	26.48
	miR156 VII	TTGACAGAAGAGAGTGAGCAC	21	962.24	1248.56	447.71	640.29
	miR159 XXIV	CTTGGATTGAAGGGAGCTC	19	61.49	46.72	58.74	46.74
	miR159 XXV	CTTGGATTGAAGGGAGCTCC	20	2576.23	2257.07	2743.71	1768.19
	miR159 XXVI	CTTGGATTGAAGGGAGCTCCT	21	-	-	15.66	-
	miR159 I	CTTTGGATTGAAGGGAGCTCTG	22	-	-	32.63	-
	miR159 II	GGATTGAAGGGAGCTCTG	18	1211.26	1124.51	1086.00	1660.69
	miR159 III	GTTGGATTGAAGGGAGCTCTG	21	225.96	170.77	152.72	317.81
	miR159 XXVII	TGGATTGAAGGGAGCTCC	18	72.25	62.83	161.86	102.82
	miR159 VI	TGGATTGAAGGGAGCTCT	18	-	17.72	13.05	-
	miR159 VII	TGGATTGAAGGGAGCTCTG	19	273.61	222.32	396.81	297.55
	miR159 XIX	TTGGATTGAAGGGAGCTC	18	159.86	120.83	201.01	193.18
	miR159 VIII	TTGGATTGAAGGGAGCTCC	19	15174.55	14583.14	21615.50	14388.51
	miR159 XXVIII	TTGGATTGAAGGGAGCTCCT	20	41.50	22.55	36.55	28.04
	miR159 XXIX	TTGGATTGAAGGGAGCTCCTC	21	23.06	29.00	14.36	24.93
	miR159 IX	TTGGATTGAAGGGAGCTCT	19	299.74	251.32	351.12	308.46
	miR159 X	TTGGATTGAAGGGAGCTCTG	20	6090.11	5243.94	6438.96	5817.10
	miR159 XI	TTGGATTGAAGGGAGCTCTGC	21	144.49	127.27	124.00	104.38
	miR159 XXX	TTGGATTGAAGGGAGCTCTGCA	22	32.28	16.11	-	20.25
	miR159 XX	TTTGCATGACCGAGGAGCTGC	21	26.13	96.66	57.43	82.57
	miR159 XIII	TTTGGATTGAAGGGAGCT	18	1987.51	1727.04	2152.41	2001.87
	miR159 XIV	TTTGGATTGAAGGGAGCTC	19	282.83	170.77	242.78	202.52
	miR159 XV	TTTGGATTGAAGGGAGCTCT	20	1783.07	1495.05	1510.21	1635.77
	miR159 XVI	TTTGGATTGAAGGGAGCTCTG	21	139117.96	119608.45	131368.97	126005.41
	miR159 XVII	TTTGGATTGAAGGGAGCTCTGC	22	201.36	177.21	198.40	235.24
	miR159* I	AGCTCCCTTCGATCCAATC	19	-	16.11	45.68	63.87
	miR159* II	AGCTCCCTTCGATCCAATCC	20	-	-	13.05	23.37
	miR160 I	TGCCTGGCTCCCTGTATGCCA	21	24.59	51.55	45.68	82.57
	miR160* IV	CGTGCAAGGAGCCAAGCATG	20	-	22.55	-	-
	miR160* V	GCGTGCAAGGAGCCAAGCA	19	67.63	61.22	74.40	56.08
	miR160* VI	GCGTGCAAGGAGCCAAGCAT	20	43.04	43.50	18.27	29.60
	miR160* II	GCGTGCAAGGAGCCAAGCATG	21	2846.77	2593.77	-	2687.33
	miR160* VII	GCGTGCAAGGGGCCAAGCA	19	-	-	20.88	-
	miR160* VIII	GCGTGCAAGGGGCCAAGCATG	21	1200.50	956.96	-	895.78
	miR160* I	GGCGTGCAAGGGGCCAAGCATG	22	66.10	53.16	43.07	40.50
	miR162 I	TCGATAAACCTCTGCATCCAG	21	15.37	20.94	16.97	-
	miR164 IV	AGAAGCAGGGCACGTGCA	18	29.21	29.00	23.50	28.04
	miR164 V	CTGGAGAAGCAGGGCACGTGC	21	39.97	61.22	19.58	23.37
	miR164 VI	CTGGAGAAGCAGGGCACGTGCA	22	47.65	29.00	41.77	35.83
	miR164 VII	GAGAAGCAGGGCACGTGCA	19	23.06	-	-	-
	miR164 VIII	GGAGAAGCAGGGCACGTGCA	20	-	16.11	14.36	-
	miR164 IX	TGGAGAAGCAGGACACGTGA	20	29.21	-	19.58	18.69
	miR164 X	TGGAGAAGCAGGACACGTGAG	21	1261.98	1182.50	866.71	964.32
	miR164 XI	TGGAGAAGCAGGGCACGT	18	-	-	18.27	15.58
	miR164 XII	TGGAGAAGCAGGGCACGTG	19	69.17	74.11	49.60	42.06
	miR164 XIII	TGGAGAAGCAGGGCACGTGC	20	579.50	681.47	653.95	562.39
	miR164 I	TGGAGAAGCAGGGCACGTGCA	21	30571.98	24196.21	20849.30	19996.85
	miR164 XIV	TGGAGAAGCAGGGCACGTGCAT	22	43.04	56.39	53.52	57.64
	miR164 XV	TGGAGAAGCAGGGCACGTGCATT	23	-	17.72	16.97	-
	miR164 II	TGGAGAAGCAGGGCACGTGCT	21	4250.16	4303.09	2057.13	2207.51
	miR164* I	CACGTGCGCTCCTTCTCCAAC	21	19.98	-	-	29.60
	miR166 IV	ATCTCGGACCAGGCTTCATTC	21	-	-	-	17.14
	miR166 V	CCTCGGACCAGGCTTCATTCC	21	-	-	-	40.50
	miR166 VI	CTCGGACCAGGCTTCATTCC	20	23.06	53.16	32.63	45.18
	miR166 VII	GGACCAGGCTTCATTCCCC	19	-	-	-	43.62
	miR166 VIII	TCGGACCAGGCTTCATTCC	19	32.28	22.55	41.77	57.64
	miR166 IX	TCGGACCAGGCTTCATTCCC	20	-	-	13.05	-
	miR166 III	TCGGACCAGGCTTCATTCCCC	21	345.85	325.43	322.41	588.88
	miR166 X	TCGGACCAGGCTTCATTCCTC	21	-	-	-	18.69
	miR166 XI	TCTCGGACCAGGCTTCATTC	20	147.56	88.61	184.04	193.18
	miR166 I	TCTCGGACCAGGCTTCATTCC	21	8961.47	7120.80	12935.36	13851.05
	miR166 XII	TTCGGACCAGGCTTCATTCC	20	-	-	13.05	-
	miR166 II	TTCGGACCAGGCTTCATTCCC	21	24.59	16.11	23.50	42.06
	miR166 XIII	TTGGACCAGGCTTCATTCCCC	21	-	-	15.66	28.04
	miR166 XIV	TTTCGGACCAGGCTTCATTCC	21	87.62	66.05	131.83	158.90
	miR166* VIII	AATGGAGGCTGATCCAAGAT	20	-	-	13.05	-
	miR166* IX	AATGGAGGCTGATCCAAGATC	21	313.57	318.99	394.20	336.50
	miR166* I	AATGTTGTCTGGCTCGAGGTG	21	121.43	143.38	146.19	174.48
	miR166* III	GAATGATGTCCGGTCCGAAGA	21	33.82	35.44	45.68	56.08
	miR166* VII	GAATGTTGTCTGGCTCGGGGG	21	23.06	19.33	14.36	20.25
	miR166* X	GGAATGTTGTCTGGCTCGAGG	21	16.91	17.72	18.27	-
	miR166* XI	GGAATGTTGTCTGGCTCGGGG	21	15.37	22.55	30.02	18.69
	miR166* XII	GGAATGTTGTCTGGTCGGAGA	21	-	-	13.05	-
	miR166* XIII	GGAATGTTGTCTGGTTCAAGG	21	110.67	169.16	100.51	135.53
	miR167 IX	AAGCTGCCAGCATGATCTGA	20	23.06	24.17	19.58	15.58
	miR167 X	AAGCTGCCAGCATGATCTGAG	21	-	-	-	18.69
	miR167 I	ATGAAGCTGCCAGCATGATCTG	22	59.95	41.89	31.33	40.50
	miR167 XI	GTGAAGCTGCCAGCATGATCT	21	15.37	-	-	-
	miR167 XII	TGAAGCTGCCAGCATGAT	18	50.73	58.00	62.65	70.10
	miR167 XIII	TGAAGCTGCCAGCATGATC	19	55.34	69.27	69.18	48.29
	miR167 VIII	TGAAGCTGCCAGCATGATCT	20	284.37	420.48	285.86	412.84
	miR167 III	TGAAGCTGCCAGCATGATCTA	21	1846.09	2506.78	1471.05	2656.17
	miR167 IV	TGAAGCTGCCAGCATGATCTG	21	3893.55	5118.27	4178.21	4751.51
	miR167 V	TGAAGCTGCCAGCATGATCTGA	22	8128.34	10716.64	8471.29	10487.60
	miR167 VII	TGAAGCTGCCAGCATGATCTGG	22	4651.36	5965.68	6773.12	5193.95
	miR167 XIV	TTGAAGCTGCCAGCATGATCTG	22	36.89	30.61	36.55	52.97
	miR167 XV	TTGAAGCTGCCAGCATGATCTGG	23	19.98	22.55	-	-
	miR167* II	AGATCATCTGGCAGTTTCATT	21	-	22.55	15.66	-
	miR167* I	AGATCATGTTGCAGCTTCACT	21	465.75	391.48	586.07	468.92
	miR167* III	AGGTCATGCTGTAGTTTCATC	21	187.53	525.20	377.23	429.97
	miR167* IV	ATCATGTTGCAGCTTCACTC	20	-	-	-	17.14
	miR168 I	CCCGCCTTGCACCAAGTGAAT	21	1140.55	1343.61	1179.98	2554.91
	miR168 V	CCGCCTTGCACCAAGTGAAT	20	-	-	16.97	29.60
	miR168 VI	CGCCTTGCACCAAGTGAAT	19	-	-	-	37.39
	miR168 VII	CGCTTGGTGCAGATCGGGA	19	352.00	277.10	348.51	362.98
	miR168 VIII	CGCTTGGTGCAGATCGGGAC	20	513.40	447.87	576.94	654.31
	miR168 IX	CGCTTGGTGCAGATCGGGACC	21	-	-	14.36	-
	miR168 X	CTTGGTGCAGATCGGGAC	18	32.28	41.89	49.60	43.62
	miR168 XI	GATCCCGCCTTGCACCAAGTGAAT	24	19.98	-	19.58	21.81
	miR168 XII	GCCTTGCACCAAGTGAAT	18	-	-	-	34.27
	miR168 XIII	GCTTGGTGCAGATCGGGA	18	308.96	275.49	378.53	278.86
	miR168 III	GCTTGGTGCAGATCGGGAC	19	371.99	349.60	515.59	540.58
	miR168 XIV	GCTTGGTGCAGATCGGGACC	20	16.91	-	-	-
	miR168 XV	TCGCTTGGTGCAGATCGGG	19	90.69	56.39	67.87	51.41
	miR168 XVI	TCGCTTGGTGCAGATCGGGA	20	2408.68	2026.69	2529.64	2294.75
	miR168 II	TCGCTTGGTGCAGATCGGGAC	21	111143.73	98466.77	130024.53	129932.81
	miR168 IV	TCGCTTGGTGCAGATCGGGACC	22	1678.55	1445.10	1849.59	1846.08
	miR168;miR168* I	CCCGCCTTGCACCAAGTG	18	-	25.78	-	29.60
	miR168;miR168* II	CCCGCCTTGCACCAAGTGA	19	46.11	66.05	50.91	113.72
	miR168;miR168* III	CCCGCCTTGCACCAAGTGAA	20	36.89	58.00	36.55	121.51
	miR169 VI	AGCCAAGGATGACTTGCCG	19	-	-	19.58	20.25
	miR169 VII	AGCCAAGGATGACTTGCCGA	20	-	30.61	19.58	37.39
	miR169 VIII	AGCCAAGGATGACTTGCCGAT	21	115.28	103.11	186.66	176.04
	miR169 V	AGCCAAGGATGACTTGCCGG	20	86.08	104.72	107.03	191.62
	miR169 IX	AGCCAAGGATGACTTGCCGGC	21	-	16.11	15.66	20.25
	miR169 X	CAGCCAAGGATGACTTGCCG	20	29.21	27.39	30.02	59.20
	miR169 II	CAGCCAAGGATGACTTGCCGA	21	122.97	143.38	296.30	219.66
	miR169 III	CAGCCAAGGATGACTTGCCGG	21	6039.38	5798.13	6940.19	11039.09
	miR169 XI	CCAAGGATGACTTGCCGG	18	-	-	14.36	15.58
	miR169 XII	GCCAAGGATGACTTGCCGG	19	-	-	13.05	-
	miR169 IV	TAGCCAAGGATGACTTGCCGG	21	-	-	-	31.16
	miR169 XIII	TAGCCAAGGATGACTTGCCT	20	-	-	22.19	24.93
	miR169 XIV	TAGCCAAGGATGACTTGCCTA	21	24.59	32.22	48.30	104.38
	miR169 XV	TAGCCAAGGATGACTTGCCTACA	23	16.91	19.33	40.46	68.55
	miR169 XVI	TAGCCAAGGATGACTTGCCTG	21	-	29.00	24.80	73.22
	miR169 XVII	TAGCCAAGGATGAGCTGCCTG	21	104.52	190.10	114.86	252.38
	miR169 XVIII	TAGCCAAGGATGATTTGCCTGT	22	122.97	225.55	120.09	177.60
	miR169 XIX	TAGCCAGGGATGATTTGC	18	-	-	-	18.69
	miR169* II	GGCAGTCTCCTTGGCTAGC	19	-	-	-	48.29
	miR169* III	GGGCGGTCACCTTGGCTA	18	-	-	20.88	21.81
	miR169* IV	GGGCGGTCACCTTGGCTAG	19	-	-	23.50	32.72
	miR169* V	TGGCATCCATTCTTGGCTAAG	21	38.43	27.39	54.82	112.17
	miR169* VI	TGGGCAGTCTCCTTGGCTAG	20	-	-	20.88	29.60
	miR169* VII	TGGGCAGTCTCCTTGGCTAGC	21	-	38.66	53.52	74.78
	miR171 III	ATTGAGCCGTGCCAATATC	19	43.04	33.83	18.27	20.25
	miR171 IV	CTGATTGAGCCGTGCCAATATC	22	21.52	-	-	17.14
	miR171 V	GATTGAGCCGTGCCAATATC	20	24.59	40.28	22.19	20.25
	miR171 VI	TGAGCCGAACCAATATCACT	20	21.52	32.22	23.50	20.25
	miR171 VII	TGAGCCGAACCAATATCACTC	21	335.09	433.37	403.33	280.42
	miR171 VIII	TGAGCCGAGCCAATATCACT	20	72.25	115.99	31.33	43.62
	miR171 IX	TGAGCCGAGCCAATATCACTT	21	90.69	95.05	40.46	49.85
	miR171 X	TGAGCCGAGCCAATATCACTTC	22	481.12	541.31	278.03	521.89
	miR171 II	TGATTGAGCCGCGCCAATATC	21	44.58	51.55	27.41	21.81
	miR171 XI	TGATTGAGCCGTGCCAAT	18	26.13	29.00	22.19	-
	miR171 XII	TGATTGAGCCGTGCCAATA	19	72.25	64.44	66.57	62.31
	miR171 XIII	TGATTGAGCCGTGCCAATAT	20	293.59	289.99	225.81	294.44
	miR171 I	TGATTGAGCCGTGCCAATATC	21	35808.98	35312.39	23810.98	23874.40
	miR171 XIV	TGATTGAGCCGTGCCAATATCA	22	19.98	27.39	20.88	23.37
	miR171 XV	TGATTGAGCCGTGCCAATATCT	22	18.45	20.94	14.36	17.14
	miR171 XVI	TTGAGCCGCGCCAATATCTCT	21	53.80	85.39	73.10	57.64
	miR171 XVII	TTGAGCCGCGTCAATATCTCC	21	144.49	172.38	100.51	143.32
	miR171 XVIII	TTGAGCCGTGCCAATATCACG	21	78.39	135.33	137.05	124.63
	miR171* I	TGTTGGCATGGTTCAATCAAA	21	64.56	93.44	66.57	119.96
	miR171;miR171* I	CGATATTGGTGAGGTTCAATC	21	-	-	24.80	34.27
	miR172 I	AGAATCTTGATGATGCTGCAT	21	36.89	51.55	66.57	43.62
	miR172* I	GCAGCACCATCAAGATTCAC	20	-	-	-	24.93
	miR172* II	GCAGCACCATCAAGATTCACA	21	21.52	-	37.85	62.31
	miR1878 I	ATTTGTAGTGTTCAGATTGAGTTT	24	335.09	1045.57	435.96	417.51
	miR319 IV	CTTGGACTGAAGGGTGCTCC	20	15.37	30.61	20.88	21.81
	miR319 II	CTTGGACTGAAGGGTGCTCCC	21	41.50	35.44	48.30	37.39
	miR319 I	CTTGGACTGAAGGGTGCTCCCT	22	862.33	836.13	1040.31	626.26
	miR319 V	GCTTGGACTGAAGGGTGCTCC	21	15.37	-	15.66	18.69
	miR319 VI	GCTTGGACTGAAGGGTGCTCCCT	23	-	-	14.36	-
	miR319 VII	GTTGGACTGAAGGGTGCTCCCT	22	-	-	20.88	-
	miR319 VIII	TGCTTGGACTGAAGGGTGCTC	21	19.98	-	14.36	-
	miR319 IX	TGGACTGAAGGGTGCTCCCT	20	-	24.17	44.38	24.93
	miR319 X	TTGGACTGAAGGGTGCTCC	19	81.47	66.05	150.11	57.64
	miR319 XI	TTGGACTGAAGGGTGCTCCC	20	482.66	480.09	674.83	501.63
	miR319 XII	TTGGACTGAAGGGTGCTCCCT	21	3550.77	3890.66	8624.01	4577.03
	miR319 III	TTGGACTGAAGGGTGCTCCCTT	22	-	16.11	33.94	21.81
	miR319* I	AGAGCGTCCTTCAGTCCACT	20	39.97	29.00	22.19	28.04
	miR319* II	AGAGCGTCCTTCAGTCCACTC	21	33.82	29.00	49.60	21.81
	miR319* III	AGAGCGTCCTTCAGTCCACTCA	22	30.74	35.44	48.30	26.48
	miR319* IV	AGAGCTCTCTTCAGTCCACTC	21	-	-	14.36	-
	miR3630* I	ATGGGAATCTCTCTGATGCTT	21	41.50	35.44	45.68	29.60
	miR3630* II	TGGGAATCTCTCTGATGCTT	20	35.35	40.28	49.60	57.64
	miR3633 I	ATGGATGGGTAGGGGAGC	18	15.37	-	-	-
	miR390 III	AAGCTCAGGAGGGATAGCGC	20	233.64	228.77	236.26	230.57
	miR390 I	AAGCTCAGGAGGGATAGCGCC	21	4108.75	3494.35	3444.64	3380.58
	miR390 IV	AAGCTCAGGAGGGATAGCGCCT	22	170.62	156.27	113.56	109.05
	miR390 V	AAGCTCAGGAGGGATAGTGCC	21	-	-	-	15.58
	miR390 VI	AGCTCAGGAGGGATAGCGC	19	-	-	20.88	-
	miR390 II	AGCTCAGGAGGGATAGCGCC	20	61.49	46.72	66.57	71.66
	miR390 VII	AGCTCAGGAGGGATAGCGCCT	21	70.71	40.28	66.57	46.74
	miR390* I	CGCTATCTATCCTGAGCTCC	20	35.35	32.22	50.91	54.53
	miR390* II	CGCTATCTATCCTGAGCTCCA	21	-	-	26.11	35.83
	miR390* III	GCTATCTATCCTGAGCTCC	19	55.34	78.94	100.51	107.49
	miR393 II	CTCCAAAGGGATCGCATTGAT	21	59.95	77.33	80.93	110.61
	miR393 IV	TCCAAAGGGATCGCATTGAT	20	18.45	19.33	-	26.48
	miR393 III	TCCAAAGGGATCGCATTGATC	21	21.52	33.83	20.88	43.62
	miR393 V	TCCAAAGGGATCGCATTGATCC	22	159.86	173.99	56.13	333.38
	miR393* I	ATCATGCGATCCTTTTGGAG	20	-	-	13.05	-
	miR393* II	ATCATGCGATCCTTTTGGAGG	21	36.89	74.11	67.87	60.76
	miR393* III	TCATGCGATCCTTTTGGAGG	20	-	-	13.05	-
	miR395 V	GAAGTGTTTGGGGGAACT	18	-	-	-	18.69
	miR395 VI	GTGAAGTGTTTGGGGGAACTC	21	-	-	19.58	-
	miR395 VII	TGAAGTGCTTGGGGGAACTC	20	121.43	91.83	96.59	126.19
	miR395 VIII	TGAAGTGTTTGGAGGAACTC	20	-	25.78	13.05	20.25
	miR395 IX	TGAAGTGTTTGGGGGAACT	19	16.91	-	14.36	23.37
	miR395 III	TGAAGTGTTTGGGGGAACTC	20	493.42	644.42	668.31	777.38
	miR395 IV	TGAAGTGTTTGGGTGAACTC	20	-	-	18.27	-
	miR396 V	ATGGTTCAAGAAAGTCCTTG	20	-	-	18.27	-
	miR396 VI	ATGGTTCAAGAAAGTCCTTGGAAA	24	33.82	43.50	41.77	40.50
	miR396 I	CACAGGCTTTCTTGAACTG	19	-	16.11	-	17.14
	miR396 VII	CTTTCCACAGGCTTTCTTGAA	21	-	-	-	31.16
	miR396 VIII	GTTCAAGAAAGCCCATGGAA	20	-	-	20.88	15.58
	miR396 IX	GTTCAAGAAAGCCCATGGAAA	21	95.30	93.44	189.27	172.92
	miR396 X	GTTCAAGAAAGTCCTTGGAAA	21	-	30.61	46.99	28.04
	miR396 XI	TCCACAGGCTTTCTTGAA	18	-	-	-	20.25
	miR396 II	TCCACAGGCTTTCTTGAACTG	21	287.44	288.38	284.55	490.73
	miR396 XII	TTCAAGAAAGCCCATGGAAA	20	-	17.72	15.66	20.25
	miR396 IV	TTCCACAGCTTTCTTGAACTG	21	-	-	-	15.58
	miR396* I	GGTCAAGAAAGCTGTGGGAAG	21	119.90	109.55	143.58	101.26
	miR396* V	GTTCAATAAAGCTGTGGGAA	20	23.06	-	16.97	17.14
	miR396* VI	GTTCAATAAAGCTGTGGGAAA	21	161.40	132.11	155.33	140.21
	miR397 III	ATTGAGTGCAGCGTTGATGAG	21	39.97	58.00	-	20.25
	miR397 I	TCATTGAGTGCAGCGTTGATG	21	179.84	225.55	77.01	60.76
	miR397 VII	TGAGTGCAGCGTTGATGAGC	20	16.91	32.22	19.58	-
	miR397 VIII	TGAGTGCAGCGTTGATGAGCC	21	26.13	25.78	-	-
	miR397 VI	TTGAGTGCAGCGTTGATGAG	20	118.36	119.22	58.74	42.06
	miR397 II	TTGAGTGCAGCGTTGATGAGC	21	7236.81	8343.58	3938.04	3000.46
	miR3979 I	TCTCTCCCTTGAAGGCTC	18	-	-	-	15.58
	miR3979 II	TCTCTCTCCCTTGAAGGCTC	20	-	-	-	15.58
	miR3979 III	TCTCTCTCTCCCTTGAAGGCTC	22	43.04	27.39	49.60	160.46
	miR398 II	TGTGTTCTCAGGTCGCCCCCG	21	158.32	143.38	116.17	191.62
	miR398* II	GGGGCGGACTGGGAACACATG	21	69.17	35.44	46.99	32.72
	miR398* I	GGGGGCGGACTGGGAACACAT	21	32.28	32.22	37.85	34.27
	miR399 II	TGCCAAAGGAGAGTTGCCCT	20	47.65	77.33	105.73	112.17
	miR399 III	TGCCAAAGGAGAGTTGCCCTG	21	30.74	22.55	35.24	37.39
	miR408* I	ACAGGGACGAGGCAGAGCATG	21	38.43	35.44	-	-
	miR408* II	CAGGGACGAGGCAGAGCATGGG	22	19.98	27.39	-	-
	miR408* III	GACAGGGACGAGGCAGAGCAT	21	23.06	-	-	-
	miR437 I	CAAAGTTAGAGAAGTTTGACT	21	-	17.72	-	-
	miR444 II	TGCAGTTGTTGCCTCAAGCTT	21	1836.87	1462.82	1591.14	1976.94
	miR444 IV	TGCAGTTGTTGTCTCAAGCT	20	16.91	-	19.58	-
	miR444 III	TGCAGTTGTTGTCTCAAGCTT	21	398.12	423.70	360.26	493.85
	miR444;miR444* I	TTGTGGCTTTCTTGCAAGTTG	21	44.58	22.55	62.65	46.74
	miR5054 I	GTTCCCCACGGACGGCGC	18	-	-	15.66	-
	miR5072 II	GTCCCCAGCGGAGTCGCCA	19	38.43	22.55	24.80	15.58
	miR5072 III	GTTCCCCAGCGGAGTCGC	18	84.54	72.50	45.68	43.62
	miR5072 I	TTCCCCAGCGGAGTCGCCA	19	46.11	59.61	78.32	38.95
	miR5082 I	CGCGATGATGGCCGCGCGGGTTC	23	24.59	16.11	13.05	23.37
	miR5082 II	GCGATGATGGCCGCGCGGGTTC	22	18.45	20.94	-	15.58
	miR528 I	TGGAAGGGGCATGCAGAGGAG	21	39.97	49.94	43.07	20.25
	miR529 I	AGAAGAGAGAGAGTACAGCCT	21	24.59	67.66	105.73	123.07
	miR827 I	TTAGATGACCATCAGCAAACA	21	29.21	45.11	52.21	127.75
