# Supplementary material for: Differential sRNA Regulation in Leaves and Roots of Sugarcane under Water Depletion
Source: PLoS One. 2014 Apr 2;9(4):e93822. doi: 10.1371/journal.pone.0093822 (PMC3973653; doi:10.1371/journal.pone.0093822)
Supplement: File S3 — Pairwise statistical analysis of leaf miRNAs. Statistical analysis of bioinformatics data using pairwise Fisher exact test, p-value <0.05. (XLSX) [file pone.0093822.s003.xlsx]

## Sheet: Plan1
	File S3: Pairwise statistical analysis of leaf miRNAs. P-values obtained by statistical analysis of bioinformatics data using pairwise Fisher exact test. MiRNAs with p-value < 0.05 had a significant change in their expression between libraries. (-) miRNA has no detectable expression.
	miRNA	Pool Libraries						Cultivar Libraries
		T0h vs T24h	T0h vs S0h	T0h vs S24h	T24h vs S0h	T24h vs S24h	S0h vs S24h	T0h vs CTC6- T 24h	S0h vs SP903414- S 24h	CTC6 vs SP903414
	miR1439 I	-	-	0	-	0	0	-	0.135490	0.020674
	miR1439 II	-	-	0	-	0.000009	0.000046	-	-	-
	miR156 I	-	0	0.000061	0	0.001979	0	-	0.000044	0
	miR156 II	-	0	0	0	0	0.901008	-	0.000057	0
	miR156 III	0	-	-	0	0	-	-	0.084210	0.006291
	miR156 IV	0	0	0	-	-	-	0	-	-
	miR156 V	0.000016	0	0.007672	0.069175	0.047807	0.000077	0	0.895145	0
	miR156 VI	-	0	-	0.000003	-	0	-	0.772928	0
	miR156 VII	0	0	0	0.712443	0	0	0.860405	0.000001	0
	miR159 I	0.000118	0	0.151478	0	0	0	0	0	0
	miR159 II	0	0	0	0	0.107565	0.000001	0	0	0
	miR159 III	0.000841	0.078157	0.516455	0.000012	0.000085	0.234440	0	0	0.000010
	miR159 IV	-	-	0.000031	-	0.001166	0.004770	-	-	-
	miR159 V	0	-	0	0	0.046495	0	0	0	0.005528
	miR159 VI	0	0	0	-	-	-	0	0	0
	miR159 VII	0	0	0	0.000054	0.030553	0	0	0	-
	miR159 VIII	0	0	0	-	-	-	0	-	-
	miR159 IX	0.357642	0.012668	0.456292	0.002149	0.118703	0.060745	0	0.722758	0
	miR159 X	0	0.117928	0.021156	0	0	0.812697	0	0	0
	miR159 XI	-	0	0	0	0	0	-	0	0
	miR159 XII	-	0	-	0	-	0	-	0	-
	miR159 XIII	0	0.295102	0	0	0.154257	0	0.118489	0.000115	0
	miR159 XIV	0	0	0	0.724012	0.341698	0.625506	0	0	-
	miR159 XV	0.000016	0.012428	0	0.183143	0.805829	0.081364	0.000027	0.234701	0.006216
	miR159 XVI	0	0	0	0	0	0	0	0	0
	miR159 XVII	0.000224	0	0	0	0.000702	0	0	0.002286	0
	miR159 XVIII	0	-	-	0	0	-	-	0.052543	0.002148
	miR160* I	-	0	-	0	-	0	-	0	-
	miR160* II	-	-	0	-	0.000005	0.000049	-	-	-
	miR162* I	-	0	-	0	-	0	-	0	0.000006
	miR164 I	0	0	0	0	0	0	0	0	0.000103
	miR164 II	0.003536	0	0	0	0	0	0	0.000007	0
	miR166 I	-	0	-	0	-	0	-	0	0
	miR166 II	-	-	0	-	0.000002	0.000018	-	0.000001	0
	miR166* I	-	0	0	0	0	0.008451	-	0.185417	0
	miR166* II	-	0	-	0	-	0	-	0	-
	miR166* III	-	0	0.000122	0	0.003451	0	-	0	0
	miR166* IV	-	-	0.000061	-	0.001979	0.008466	-	-	-
	miR167 I	0	0	-	0	0	0	-	0	0
	miR167 II	-	-	0	-	0	0.000004	-	-	-
	miR167 III	0	0	0	0.000003	1	0	0	0.035197	0.000709
	miR167 IV	0.738642	0	0.000485	0	0.001170	0	0	0	0
	miR167 V	0	0	0	0	0	0	-	0	0
	miR167 VI	-	-	0	-	0	0.000004	-	-	-
	miR167 VII	0	0	0	0	0.000003	0	0	0	0
	miR168 I	-	0	-	0	-	0	-	0	0
	miR168 II	0	0	0	0	0	0	0	0	0
	miR169 I	-	0	-	0	-	0	-	0	-
	miR169 II	-	-	0	-	0.000043	0.000214	-	-	-
	miR169 III	0	0	0.001785	0.000075	0	0	0	0	0.152878
	miR169 IV	-	0	-	0	-	0	-	0	-
	miR169* I	-	0.000001	-	0.000064	-	0.000001	-	0	-
	miR171 I	0	-	-	0	0	-	-	0.005139	0.000053
	miR172 I	0	-	0	0	0.112202	0	-	0.001410	0.000002
	miR1878 I	0.000099	0.000002	0	0.371874	0.188337	0.836381	0	0	0
	miR2120 I	-	0	-	0	-	0	-	0	-
	miR2916 I	0	0	0	-	-	-	0	-	-
	miR319 I	0	0	0	-	-	-	0	-	-
	miR319 II	-	0	-	0	-	0	-	0	-
	miR390 I	-	0	0	0	0	0.183559	-	0.853498	0
	miR390 II	-	0	-	0.000003	-	0	-	0.000334	0.001252
	miR393 I	0	0	0	-	-	-	0	0.000021	0
	miR393 II	0	0	0.001954	0.757236	0.000138	0.000068	-	0	-
	miR393 III	-	0	-	0	-	0	-	0	-
	miR395 I	0	0	0	-	-	-	0	0.052543	0.002148
	miR395 II	-	0	-	0	-	0	-	0	-
	miR395 III	0	0	0.000460	-	0	0	0	0	0
	miR395 IV	0	-	-	0	0	-	-	-	-
	miR396 I	-	0	-	0	-	0	-	0	-
	miR396 II	-	0	0	0	0	0	-	0	0
	miR396 III	-	0	-	0	-	0	-	0	-
	miR396* I	0	-	0	0.000483	0.014566	0	-	0.003242	0.000016
	miR397 I	-	-	0	-	0	0	-	-	-
	miR397 II	0	0	0	0	0.197575	0	0	0	0
	miR398 I	-	0	-	0	-	0	-	0	-
	miR398 II	0	0	0	0	0.571738	0	0	0.977420	0
	miR399 I	-	-	0	-	0	0	-	-	-
	miR399 II	0	-	0	0	0	0.000004	-	0.000001	0
	miR399 III	0	0	-	0.576824	0	0	-	0.855509	0
	miR399* I	-	0	-	0.000003	-	0	-	0	-
	miR444 I	-	-	0	-	0	0	-	-	-
	miR444 II	0	0	0	0.000979	0.000005	0.549850	-	0.161549	0
	miR444 III	0	0	-	0	0	0	-	0	0
	miR444;miR444* I	-	0	-	0	-	0	-	0.079241	0
	miR5013 I	0	0	0	-	-	-	0	-	-
	miR5021 I	-	-	0	-	0.000141	0.000637	-	-	-
	miR528 I	0	0	0	0	0	0	-	0	0
	miR529 I	0	0.082710	0	0	-	0	0	0.199918	0
