# Supplementary material for: Differential sRNA Regulation in Leaves and Roots of Sugarcane under Water Depletion
Source: PLoS One. 2014 Apr 2;9(4):e93822. doi: 10.1371/journal.pone.0093822 (PMC3973653; doi:10.1371/journal.pone.0093822)
Supplement: File S4 — Pairwise statistical analysis of root miRNAs. Statistical analysis of bioinformatics data using pairwise Fisher exact test, p-value <0.05. (XLSX) [file pone.0093822.s004.xlsx]

## Sheet: Plan1
	File S4: Pairwise statistical analysis of root miRNAs. P-values obtained by statistical analysis of bioinformatics data using pairwise Fisher exact test. MiRNAs with p-value < 0.05 had a significant change in their expression between libraries. (-) miRNA has no detectable expression.
	miRNA	T0h vs T24h	T0h vs S0h	T0h vs S24h	T24h vs S0h	T24h vs S24h	S0h vs S24h
	miR1118 I	-	0.002556	-	0.002969	-	0.002662
	miR1310 I	0.836032	0.831296	0.000979	0.532428	0.000199	0.001414
	miR1432 I	0.189356	0.291940	0.002511	0.012632	0.000013	0.042627
	miR1432 II	0.189105	0.009759	0.003839	0.283939	0.138625	0.731182
	miR1432 III	0.000025	0.901192	0.893984	0.000028	0.000012	0.705587
	miR1439 I	0.307143	0.709496	0.312841	0.108491	1	0.142867
	miR156 X	0.839881	0.554238	0.709369	0.835311	0.558649	0.336904
	miR156 XI	1	0.005318	0.553319	0.004776	0.501162	0.038100
	miR156 XII	0.290863	0.039294	0.551882	0.001764	0.095143	0.178503
	miR156 XIII	0.832827	0.000088	1	0.000323	0.832331	0.000081
	miR156 XIV	0.044437	0.178391	0.920838	0.485436	0.034219	0.122585
	miR156 XV	1	0.403277	0.293287	0.395647	0.283142	0.039193
	miR156 XVI	0.074128	0.005677	0.262761	0.430332	0.507995	0.130386
	miR156 XVII	0.435071	0.000010	0.004733	0	0.000388	0.148864
	miR156 XVIII	0.761068	0.000084	0.002752	0.000407	0.009974	0.442062
	miR156 I	0.109354	0.000001	0.729618	0.002127	0.235442	0.000011
	miR156 XIX	0.285499	0.000001	1	0	0.355086	0.000001
	miR156 VIII	0.283274	1	0.119634	0.248886	0.619851	0.085872
	miR156 II	0.202534	0	0.903508	0	0.161115	0
	miR156 III	1	0.045513	0.216224	0.042898	0.257609	0.000875
	miR156 XX	1	1	0.879706	1	0.878334	0.884488
	miR156 IV	0.102591	0	0.000004	0	0	0
	miR156 V	0	0	0	0	0	0
	miR156 IX	0.445911	0	0.000247	0	0.000010	0.186491
	miR156 XXI	1	0	0.149891	0	0.105727	0.000177
	miR156 XXII	0.000255	0.000040	0.000245	-	-	-
	miR156 VI	1	0.006559	0.193797	0.006683	0.203152	0.000047
	miR156 XXIII	0.261989	0.466044	0.863352	0.045831	0.343441	0.367854
	miR156 VII	0.000001	0	0	0	0	0.000001
	miR159 XXIV	0.279760	0.828815	0.282724	0.352033	1	0.355274
	miR159 XXV	0.000264	0.055808	0	0	0	0
	miR159 XXVI	-	0.000713	-	0.000872	-	0.000754
	miR159 I	-	0	-	0	-	0
	miR159 II	0.153380	0.028177	0	0.503699	0	0
	miR159 III	0.027784	0.001599	0.001608	0.419392	0	0
	miR159 XXVII	0.589923	0.000001	0.073466	0	0.014550	0.002752
	miR159 VI	0.000376	0.002556	-	0.516272	0.000405	0.002662
	miR159 VII	0.071635	0.000068	0.435014	0	0.009468	0.001821
	miR159 XIX	0.072474	0.080054	0.164312	0.000244	0.001363	0.763566
	miR159 VIII	0.006008	0	0.000219	0	0.363415	0
	miR159 XXVIII	0.062445	0.685720	0.233158	0.162741	0.598276	0.459685
	miR159 XXIX	0.602333	0.243457	0.859205	0.064329	0.732779	0.177856
	miR159 IX	0.109066	0.093669	0.800910	0.000889	0.055780	0.177799
	miR159 X	0	0.008929	0.044189	0	0.000015	0.000003
	miR159 XI	0.447030	0.307212	0.048454	0.879019	0.246889	0.305322
	miR159 XXX	0.073144	0	0.229831	0.000323	0.678633	0.000037
	miR159 XX	0	0.004543	0.000011	0.010024	0.451785	0.082883
	miR159 XIII	0.000679	0.031720	0.859183	0	0.000359	0.051412
	miR159 XIV	0.000028	0.144337	0.003926	0.003865	0.193623	0.114084
	miR159 XV	0.000061	0.000067	0.043122	0.825601	0.047624	0.062780
	miR159 XVI	0	0	0	0	0	0
	miR159 XVII	0.334215	0.905184	0.210979	0.384715	0.025671	0.149220
	miR159* I	0.000770	0	0	0.002386	0.000017	0.166752
	miR159* II	-	0.002556	0.000028	0.002969	0.000063	0.163419
	miR160 I	0.014071	0.048135	0.000005	0.625463	0.038857	0.007152
	miR160* IV	0.000044	-	-	0.000013	0.000048	-
	miR160* V	0.660588	0.689974	0.434856	0.409289	0.728467	0.211482
	miR160* VI	1	0.008066	0.243450	0.007355	0.238041	0.220629
	miR160* II	0.006447	0	0.084626	0	0.306304	0
	miR160* VII	-	0.000057	-	0.000129	-	0.000062
	miR160* VIII	0.000032	0	0	0	0.266122	0
	miR160* I	0.360761	0.066007	0.053651	0.457928	0.301584	0.896229
	miR162 I	0.534173	0.838014	0.001957	0.694240	0.000098	0.000403
	miR164 IV	1	0.514628	1	0.615808	1	0.618978
	miR164 V	0.103982	0.027970	0.117606	0.000085	0.001341	0.714922
	miR164 VI	0.115152	0.615183	0.341468	0.255445	0.535077	0.591504
	miR164 VII	0.000065	0.000009	0.000061	-	-	-
	miR164 VIII	0.000770	0.001348	-	0.828874	0.000825	0.001414
	miR164 IX	0.000004	0.302005	0.281372	0.000249	0.000497	1
	miR164 X	0.204435	0	0	0	0.000192	0.056579
	miR164 XI	-	0.000201	0.000913	0.000483	0.001978	0.838318
	miR164 XII	0.754198	0.151875	0.044707	0.078606	0.019116	0.535923
	miR164 XIII	0.023514	0.078187	0.685659	0.551440	0.007357	0.028626
	miR164 I	0	0	0	0	0	0.000377
	miR164 XIV	0.314333	0.399601	0.265278	0.818749	1	0.820331
	miR164 XV	0.000376	0.000379	-	1	0.000405	0.000403
	miR164 II	0.653679	0	0	0	0	0.053772
	miR164* I	0.000255	0.000040	0.293287	-	0.000004	0
	miR166 IV	-	-	0.000453	-	0.000992	0.000177
	miR166 V	-	-	0	-	0	0
	miR166 VI	0.005938	0.341884	0.034645	0.065613	0.528656	0.274411
	miR166 VII	-	-	0	-	0	0
	miR166 VIII	0.315173	0.409168	0.035332	0.054407	0.001901	0.185733
	miR166 IX	-	0.002556	-	0.002969	-	0.002662
	miR166 III	0.561307	0.460003	0	0.924445	0	0
	miR166 X	-	-	0.000225	-	0.000497	0.000081
	miR166 XI	0.002501	0.103089	0.050436	0.000002	0.000001	0.711565
	miR166 I	0	0	0	0	0	0.000002
	miR166 XII	-	0.002556	-	0.002969	-	0.002662
	miR166 II	0.330417	1	0.094227	0.447759	0.007940	0.071303
	miR166 XIII	-	0.000713	0.000003	0.000872	0.000008	0.141974
	miR166 XIV	0.188925	0.013274	0.000250	0.000130	0.000001	0.204542
	miR166* VIII	-	0.002556	-	0.002969	-	0.002662
	miR166* IX	0.881075	0.012406	0.494507	0.021720	0.589124	0.077650
	miR166* I	0.315711	0.217456	0.013800	0.943480	0.180111	0.202393
	miR166* III	0.881539	0.289682	0.065958	0.424453	0.089511	0.405908
	miR166* VII	0.703240	0.243457	0.850646	0.532428	1	0.419305
	miR166* X	1	1	0.000979	1	0.000405	0.000216
	miR166* XI	0.416385	0.081332	0.675717	0.414649	0.697304	0.234545
	miR166* XII	-	0.002556	-	0.002969	-	0.002662
	miR166* XIII	0.005356	0.565939	0.205536	0.000569	0.129936	0.059799
	miR167 IX	1	0.715764	0.424614	0.586108	0.320425	0.689345
	miR167 X	-	-	0.000225	-	0.000497	0.000081
	miR167 I	0.172796	0.011467	0.136594	0.321796	1	0.395784
	miR167 XI	0.002002	0.000417	0.001957	-	-	-
	miR167 XII	0.630667	0.373866	0.174447	0.743478	0.437206	0.603927
	miR167 XIII	0.368089	0.338762	0.625920	1	0.131597	0.125039
	miR167 VIII	0.000044	1	0.000106	0.000028	0.861521	0.000057
	miR167 III	0	0	0	0	0.099273	0
	miR167 IV	0	0.007918	0	0	0.003333	0
	miR167 V	0	0.025259	0	0	0.210739	0
	miR167 VII	0	0	0.000011	0	0	0
	miR167 XIV	0.647746	1	0.190104	0.660367	0.055206	0.161054
	miR167 XV	0.848136	0.000040	0.000245	0.000013	0.000048	-
	miR167* II	0.000044	0.000713	-	0.431099	0.000048	0.000754
	miR167* I	0.044207	0.002090	0.935181	0	0.039426	0.002634
	miR167* III	0	0	0	0.000048	0.014432	0.128249
	miR167* IV	-	-	0.000453	-	0.000992	0.000177
	miR168 I	0.001243	0.504086	0	0.006866	0	0
	miR168 V	-	0.000379	0.000002	0.000475	0.000004	0.154696
	miR168 VI	-	-	0	-	0	0
	miR168 VII	0.018781	0.928220	0.744879	0.018690	0.007241	0.653654
	miR168 VIII	0.097238	0.112878	0.000911	0.000959	0.000001	0.064828
	miR168 IX	-	0.001348	-	0.001606	-	0.001414
	miR168 X	0.385429	0.118374	0.319499	0.532072	0.892739	0.623573
	miR168 XI	0.000255	1	0.849639	0.000249	0.000125	0.852833
	miR168 XII	-	-	0	-	0.000001	0
	miR168 XIII	0.276381	0.026531	0.329836	0.001021	0.914957	0.001354
	miR168 III	0.513600	0.000057	0.000008	0.000003	0	0.530944
	miR168 XIV	0.001006	0.000192	0.000979	-	-	-
	miR168 XV	0.029747	0.128662	0.008917	0.450737	0.717658	0.231597
	miR168 XVI	0.000005	0.149250	0.184979	0	0.001202	0.004762
	miR168 II	0	0	0	0	0	0.872082
	miR168 IV	0.000890	0.016126	0.023487	0	0	0.968576
	miR168;miR168* I	0.000010	-	0.000002	0.000003	0.737136	0
	miR168;miR168* II	0.154094	0.718330	0.000017	0.261665	0.004879	0.000037
	miR168;miR168* III	0.093318	1	0	0.077810	0.000162	0
	miR169 VI	-	0.000107	0.000112	0.000249	0.000249	1
	miR169 VII	0.000001	0.000107	0	0.227817	0.544830	0.053340
	miR169 VIII	0.552831	0.000650	0.004381	0.000061	0.000524	0.660838
	miR169 V	0.317198	0.231798	0	0.933995	0.000073	0.000043
	miR169 IX	0.000770	0.000713	0.000112	1	0.678633	0.551850
	miR169 X	0.869242	1	0.011468	0.874066	0.006862	0.009885
	miR169 II	0.355839	0	0.000027	0	0.001516	0.005472
	miR169 III	0.076875	0	0	0	0	0
	miR169 XI	-	0.001348	0.000913	0.001606	0.001978	1
	miR169 XII	-	0.002556	-	0.002969	-	0.002662
	miR169 IV	-	-	0.000001	-	0.000002	0
	miR169 XIII	-	0.000031	0.000014	0.000067	0.000032	0.861608
	miR169 XIV	0.505552	0.026587	0	0.182371	0.000001	0.000156
	miR169 XV	0.836032	0.012405	0.000005	0.030976	0.000024	0.027145
	miR169 XVI	0.000002	0.000009	0	0.741427	0.000683	0.000033
	miR169 XVII	0.000068	0.574794	0	0.000336	0.019679	0
	miR169 XVIII	0.000011	0.878718	0.011882	0.000002	0.059788	0.005119
	miR169 XIX	-	-	0.000225	-	0.000497	0.000081
	miR169* II	-	-	0	-	0	0
	miR169* III	-	0.000057	0.000056	0.000129	0.000125	1
	miR169* IV	-	0.000016	0	0.000035	0.000001	0.336377
	miR169* V	0.354564	0.177888	0.000001	0.017682	0	0.000215
	miR169* VI	-	0.000057	0.000002	0.000129	0.000004	0.313585
	miR169* VII	0	0	0	0.214624	0.009047	0.135836
	miR171 III	0.475438	0.008066	0.027672	0.088184	0.170227	0.848025
	miR171 IV	0.000128	0.000019	0.690202	-	0.000992	0.000177
	miR171 V	0.158917	0.861792	0.711250	0.062478	0.050508	0.856231
	miR171 VI	0.303561	0.860598	1	0.333409	0.223758	0.721897
	miR171 VII	0.004907	0.035937	0.079348	0.402835	0.000005	0.000091
	miR171 VIII	0.012978	0.000747	0.037266	0	0.000005	0.265783
	miR171 IX	0.854002	0.000193	0.006207	0.000110	0.003151	0.448651
	miR171 X	0.135700	0	0.307100	0	0.643210	0
	miR171 II	0.609680	0.090309	0.031699	0.026521	0.007293	0.611477
	miR171 XI	0.866098	0.731385	0.000015	0.497479	0.000003	0.000034
	miR171 XII	0.668195	0.686683	0.521095	0.916314	0.911282	0.833443
	miR171 XIII	0.917344	0.013345	1	0.021222	0.917077	0.013022
	miR171 I	0.131331	0	0	0	0	0.807214
	miR171 XIV	0.466274	1	0.709369	0.485714	0.725075	0.857352
	miR171 XV	0.842425	0.676602	1	0.413724	0.686020	0.676124
	miR171 XVI	0.033256	0.171646	0.814187	0.441612	0.072885	0.297987
	miR171 XVII	0.230328	0.021066	1	0.000346	0.202228	0.024831
	miR171 XVIII	0.001889	0.000937	0.011002	0.941845	0.639532	0.555130
	miR171* I	0.071849	0.917403	0.001240	0.082950	0.168292	0.000990
	miR171;miR171* I	-	0.000009	0	0.000018	0.000001	0.347557
	miR172 I	0.230547	0.019870	0.581023	0.271279	0.522189	0.071709
	miR172* I	-	-	0.000014	-	0.000032	0.000003
	miR172* II	0.000128	0.092177	0.000329	0	0	0.040441
	miR1878 I	0	0.002410	0.016163	0	0	0.623399
	miR319 IV	0.093444	0.556123	0.421461	0.308221	0.385696	1
	miR319 II	0.668685	0.616473	0.780011	0.295137	0.883749	0.369136
	miR319 I	0.626156	0.000657	0.000001	0.000102	0.000013	0
	miR319 V	0.002002	1	0.675717	0.000872	0.000497	0.686700
	miR319 VI	-	0.001348	-	0.001606	-	0.001414
	miR319 VII	-	0.000057	-	0.000129	-	0.000062
	miR319 VIII	0.000255	0.422390	0.000245	0.001606	-	0.001414
	miR319 IX	0.000021	0	0.000014	0.060730	1	0.064262
	miR319 X	0.353304	0.000185	0.114060	0.000002	0.572639	0
	miR319 XI	0.967748	0.000002	0.634281	0.000002	0.601552	0.000027
	miR319 XII	0.001719	0	0	0	0	0
	miR319 III	0.000770	0	0.000056	0.044406	0.542633	0.205395
	miR319* I	0.365777	0.065868	0.291685	0.497479	1	0.502095
	miR319* II	0.639556	0.156532	0.243360	0.060636	0.481418	0.007669
	miR319* III	0.647683	0.111327	0.743034	0.295137	0.424308	0.040421
	miR319* IV	-	0.001348	-	0.001606	-	0.001414
	miR3630* I	0.668685	0.799111	0.302488	0.424453	0.640267	0.134366
	miR3630* II	0.667707	0.247370	0.070644	0.449138	0.203653	0.562691
	miR3633 I	0.002002	0.000417	0.001957	-	-	-
	miR390 III	0.861292	0.956162	0.953966	0.780007	0.953238	0.868142
	miR390 I	0	0	0	0.621396	0.280200	0.523440
	miR390 IV	0.533360	0.004318	0.003628	0.031552	0.024524	0.810652
	miR390 V	-	-	0.000913	-	0.001978	0.000388
	miR390 VI	-	0.000057	-	0.000129	-	0.000062
	miR390 II	0.279760	0.752873	0.518276	0.143814	0.082662	0.760082
	miR390 VII	0.023836	0.838674	0.085167	0.038248	0.592929	0.146621
	miR390* I	0.878995	0.202209	0.115483	0.115536	0.059994	0.815813
	miR390* II	-	0.000009	0	0.000010	0	0.358566
	miR390* III	0.128277	0.003251	0.001179	0.209711	0.098408	0.739746
	miR393 II	0.240358	0.161994	0.002141	0.848317	0.054719	0.081352
	miR393 IV	1	0.000088	0.358655	0.000065	0.460101	0.000002
	miR393 III	0.236356	1	0.030564	0.185258	0.394866	0.022129
	miR393 V	0.582671	0	0	0	0	0
	miR393* I	-	0.002556	-	0.002969	-	0.002662
	miR393* II	0.005623	0.015096	0.058582	0.685314	0.386463	0.674026
	miR393* III	-	0.002556	-	0.002969	-	0.002662
	miR395 V	-	-	0.000225	-	0.000497	0.000081
	miR395 VI	-	0.000107	-	0.000249	-	0.000116
	miR395 VII	0.122326	0.168004	0.813085	0.792768	0.073498	0.106587
	miR395 VIII	0.000010	0.002556	0.000112	0.113307	0.579813	0.303831
	miR395 IX	0.001006	0.831296	0.439237	0.001606	0.000063	0.240804
	miR395 III	0.000393	0.000018	0	0.594212	0.005583	0.016375
	miR395 IV	-	0.000201	-	0.000483	-	0.000216
	miR396 V	-	0.000201	-	0.000483	-	0.000216
	miR396 VI	0.394775	0.496047	0.565970	0.896425	0.890909	1
	miR396 I	0.000770	-	0.000453	0.000323	1	0.000177
	miR396 VII	-	-	0.000001	-	0.000002	0
	miR396 VIII	-	0.000057	0.000913	0.000129	0.001978	0.556656
	miR396 IX	0.927504	0.000003	0.000134	0.000003	0.000110	0.490475
	miR396 X	0.000001	0	0.000003	0.137357	0.869916	0.076319
	miR396 XI	-	-	0.000112	-	0.000249	0.000037
	miR396 II	1	0.920653	0	0.919615	0	0
	miR396 XII	0.000376	0.000713	0.000112	0.835311	0.839362	0.551850
	miR396 IV	-	-	0.000913	-	0.001978	0.000388
	miR396* I	0.619774	0.241737	0.317153	0.083077	0.665380	0.027518
	miR396* IV	0.000065	0.452149	0.557426	0.000475	0.000992	1
	miR396* V	0.187968	0.788828	0.351981	0.287335	0.703745	0.487745
	miR397 III	0.162730	0	0.053455	0	0.000826	0.000037
	miR397 I	0.070656	0	0	0	0	0.265697
	miR397 VII	0.104789	0.844613	0.000979	0.173517	0.000001	0.000116
	miR397 VIII	1	0.000002	0.000015	0.000003	0.000012	-
	miR397 VI	1	0.000172	0.000001	0.000143	0.000001	0.193203
	miR397 II	0	0	0	0	0	0
	miR3979	-	-	0.000913	-	0.001978	0.000388
	miR3979	-	-	0.000913	-	0.001978	0.000388
	miR3979	0.178972	0.622176	0	0.041963	0	0
	miR398 II	0.516266	0.035517	0.162468	0.174797	0.039204	0.000318
	miR398* II	0.009912	0.094153	0.004328	0.355537	0.879104	0.231111
	miR398* I	1	0.670833	0.879706	0.667107	0.878334	0.779634
	miR399 II	0.042132	0.000089	0.000043	0.092491	0.054734	0.745692
	miR399 III	0.395973	0.663849	0.549183	0.209118	0.145438	0.888564
	miR408*	0.884219	0	0	0	0	-
	miR408*	0.466274	0.000040	0.000245	0.000001	0.000006	-
	miR408*	0.000065	0.000009	0.000061	-	-	-
	miR437	0.000376	-	-	0.000144	0.000405	-
	miR444 II	0	0.000437	0.069535	0.054870	0	0
	miR444 IV	0.001006	0.844613	0.000979	0.000249	-	0.000116
	miR444 III	0.483785	0.259321	0.010951	0.062455	0.067632	0.000144
	miR444;miR444* I	0.033537	0.169872	0.896866	0.000461	0.023456	0.213379
	miR5054 I	-	0.000713	-	0.000872	-	0.000754
	miR5072 II	0.111902	0.173398	0.016756	0.862038	0.418038	0.266088
	miR5072 III	0.484274	0.004174	0.004106	0.042873	0.035159	0.899808
	miR5072 I	0.328892	0.019510	0.590507	0.220399	0.100411	0.003064
	miR5082 I	0.330417	0.118999	1	0.659127	0.425995	0.163419
	miR5082 II	0.842425	0.000088	0.831894	0.000029	0.535672	0.000388
	miR528 I	0.428568	0.795510	0.053455	0.615554	0.006032	0.018103
	miR529 I	0.000327	0	0	0.018345	0.001424	0.341912
	miR827	0.147142	0.036672	0	0.626155	0	0.000002
