# Supplementary material for: Differential sRNA Regulation in Leaves and Roots of Sugarcane under Water Depletion
Source: PLoS One. 2014 Apr 2;9(4):e93822. doi: 10.1371/journal.pone.0093822 (PMC3973653; doi:10.1371/journal.pone.0093822)
Supplement: File S5 — Relative expression of miRNA in different sugarcane cultivars by qRT-PCR. *represent significantly changing of miRNA expression between analyzed samples (p-value <0.05). (XLSX) [file pone.0093822.s005.xlsx]

## Sheet: Plan1
	File S5: Relative expression of miRNAs in different sugarcane cultivars by qRT-PCR. * represent significantly changing of miRNA expression between analyzed samples (p-value < 0.05).
