# Supplementary material for: Differential sRNA Regulation in Leaves and Roots of Sugarcane under Water Depletion
Source: PLoS One. 2014 Apr 2;9(4):e93822. doi: 10.1371/journal.pone.0093822 (PMC3973653; doi:10.1371/journal.pone.0093822)
Supplement: File S6 — Putative targets of all leaf miRNA in sugarcane. EST sugarcane data from Gene Index version 3.0 was used to search for potential new miRNA targets by UEA sRNA toolkit-Plant target prediction pipeline. (XLSX) [file pone.0093822.s006.xlsx]

## Sheet: Plan1
	File S6: Putative targets of all leaf miRNAs in sugarcane. EST sugarcane data from Gene Index version 3.0 was used to search for potential new miRNA targets by UEA sRNA toolkit-Plant target prediction pipeline.
	miRNA ID	Lenght of miRNA	Target gene accession	Start-end position of target	Target description
	miR1439I	21	CA228402	327-347
	miR1439I	21	CA131470	354-374
	miR1439I	21	CA198902	320-340
	miR1439I	21	TC132416	516-534	similar to UniRef100_A7Q3B7 Cluster: Chromosome chr12 scaffold_47, whole genome shotgun sequence
	miR1439I	21	CA229744	189-207	homologue to UniRef100_Q10HJ4 Cluster: Expressed protein
	miR1439I	21	CN608955	104-122
	miR1439I	21	CA101110	61-79	homologue to UniRef100_Q9C4B4 Cluster: Cell surface glycoprotein precursor
	miR1439I	21	TC152641	662-681	UniRef100_Q84KZ4 Cluster: MADS-box transcription factor MADS2
	miR1439I	21	CA103603	324-343	UniRef100_Q23EA4 Cluster: TPR Domain containing protein
	miR1439I	21	TC151912	577-596	weakly similar to UniRef100_A1A442 Cluster: Diacylglycerol acyltransferase
	miR1439I	21	CA241106	163-182	similar to UniRef100_Q7S5T4 Cluster: Predicted protein
	miR1439I	21	TC136517	1039-1059	homologue to UniRef100_Q8LGM8 Cluster: Cytochrome P450 monooxygenase CYP72A5
	miR1439I	21	TC125467	477-497	similar to UniRef100_Q5XIH0 Cluster: MAF1 homolog
	miR1439I	21	TC122906	456-476
	miR1439I	21	CA238224	171-191
	miR1439I	21	CA116758	113-133
	miR1439I	21	CA123389	172-192
	miR1439I	21	TC122655	651-669	similar to UniRef100_Q93XL9 Cluster: CTR1-like protein kinase
	miR1439I	21	CA172109	123-141
	miR1439I	21	CA122384	29-47	similar to UniRef100_UPI000038CF60 Cluster: COG0346: Lactoylglutathione lyase and related lyases
	miR1439I	21	CA289677	231-249
	miR1439I	21	CA215868	42-60	similar to UniRef100_A6MZ92 Cluster: ATP citrate lyase alpha subunit
	miR1439I	21	CA075319	648-666
	miR1439I	21	CA206810	117-135	similar to UniRef100_A9V985 Cluster: Predicted protein
	miR1439I	21	CA263018	471-489
	miR1439I	21	CF574551	93-111
	miR1439I	21	TC138265	1524-1543	homologue to UniRef100_Q4RID3 Cluster: Chromosome 8 SCAF15044, whole genome shotgun sequence
	miR1439I	21	TC153375	379-398
	miR1439I	21	TC154373	997-1016
	miR1439I	21	TC130663	17-36	homologue to UniRef100_A2Y3Q5 Cluster: Ferrochelatase-2, chloroplast precursor
	miR1439I	21	CA147712	432-451
	miR1439I	21	CA081659	392-411	similar to UniRef100_A1K9W9 Cluster: Probable electron transfer flavoprotein-ubiquinone oxidoreductase
	miR1439I	21	CA113700	151-170
	miR1439I	21	CA130677	306-321	similar to UniRef100_A7RS72 Cluster: Predicted protein
	miR1439I	21	CA283063	469-489	similar to UniRef100_A6LP11 Cluster: Phosphate ABC transporter, inner membrane subunit PstA
	miR1439I	21	CA290696	41-61
	miR1439I	21	FF281710	500-518	weakly similar to UniRef100_A0TMT8 Cluster: Ubiquinone biosynthesis hydroxylase, UbiH/UbiF/VisC/COQ6 family
	miR1439I	21	TC145137	175-193
	miR1439I	21	CA253374	708-726	similar to UniRef100_A7PTD2 Cluster: Chromosome chr8 scaffold_29, whole genome shotgun sequence
	miR1439I	21	CA217475	584-602	similar to UniRef100_A2Q3I4 Cluster: General substrate transporter
	miR1439I	21	TC149638	470-488	similar to UniRef100_Q0J9J3 Cluster: Os04g0649100 protein
	miR1439I	21	CF571199	448-466	similar to UniRef100_A6WEI6 Cluster: Nucleoside-triphosphatase
	miR1439I	21	CA117339	186-202	homologue to UniRef100_Q6PAN7 Cluster: Proline-rich protein 18
	miR1439I	21	CA121714	26-45	weakly similar to UniRef100_Q0JQU2 Cluster: Os01g0138600 protein
	miR1439I	21	CA104640	359-376
	miR1439II	20	TC130663	17-36	homologue to UniRef100_A2Y3Q5 Cluster: Ferrochelatase-2, chloroplast precursor
	miR1439II	20	CA081659	392-411	similar to UniRef100_A1K9W9 Cluster: Probable electron transfer flavoprotein-ubiquinone oxidoreductase
	miR1439II	20	CA236275	208-227	weakly similar to UniRef100_Q40488 Cluster: Cyclin A-like protein
	miR1439II	20	CA123389	172-191
	miR1439II	20	TC150124	442-459	UniRef100_Q84KZ4 Cluster: MADS-box transcription factor MADS2
	miR1439II	20	CA172109	122-140
	miR1439II	20	CA206810	116-134	similar to UniRef100_A9V985 Cluster: Predicted protein
	miR1439II	20	CA238224	171-190
	miR1439II	20	CA215657	75-94
	miR1439II	20	CA198902	320-339
	miR1439II	20	DV730856	377-396
	miR1439II	20	TC152641	663-680	UniRef100_Q84KZ4 Cluster: MADS-box transcription factor MADS2
	miR1439II	20	CA103603	325-342	UniRef100_Q23EA4 Cluster: TPR Domain containing protein
	miR1439II	20	CA289677	231-248
	miR1439II	20	CA075319	648-665
	miR1439II	20	CA192791	74-91
	miR1439II	20	TC151912	578-595	weakly similar to UniRef100_A1A442 Cluster: Diacylglycerol acyltransferase
	miR1439II	20	CF574551	94-111
	miR1439II	20	CF575655	91-108	homologue to UniRef100_A9V5C6 Cluster: Predicted protein
	miR1439II	20	TC134144	850-868	similar to UniRef100_Q6YYC3 Cluster: RNA polymerase II complex component SRB7 protein-like
	miR1439II	20	TC136517	1039-1057	homologue to UniRef100_Q8LGM8 Cluster: Cytochrome P450 monooxygenase CYP72A5
	miR1439II	20	TC147531	894-912	homologue to UniRef100_Q9LLR4 Cluster: Sec61p
	miR1439II	20	CA131441	680-698
	miR1439II	20	TC142562	44-62
	miR1439II	20	TC132416	515-533	similar to UniRef100_A7Q3B7 Cluster: Chromosome chr12 scaffold_47, whole genome shotgun sequence
	miR1439II	20	CA229744	188-206	homologue to UniRef100_Q10HJ4 Cluster: Expressed protein
	miR1439II	20	TC154447	119-137	homologue to UniRef100_Q6IV73 Cluster: Protein phosphatase 2C
	miR1439II	20	TC143549	885-904
	miR1439II	20	CA228402	327-346
	miR1439II	20	CA204317	393-412	homologue to UniRef100_A7PGQ2 Cluster: Chromosome chr17 scaffold_16, whole genome shotgun sequence
	miR1439II	20	TC143447	502-521	homologue to UniRef100_O24415 Cluster: 60S acidic ribosomal protein P2B
	miR1439II	20	CA255041	345-364	UniRef100_Q7P585 Cluster: Mg(2+) transport ATPase protein C
	miR1439II	20	CA121526	519-538	homologue to UniRef100_Q0J2W7 Cluster: Os09g0287300 protein
	miR1439II	20	CA131470	354-373
	miR1439II	20	CA113700	151-170
	miR1439II	20	CA116758	113-132
	miR1439II	20	TC122877	1222-1239	homologue to UniRef100_Q0PMD7 Cluster: J-domain protein
	miR1439II	20	CA104345	420-437	similar to UniRef100_Q109B2 Cluster: Expressed protein
	miR1439II	20	CA122384	29-46	similar to UniRef100_UPI000038CF60 Cluster: COG0346: Lactoylglutathione lyase and related lyases
	miR1439II	20	CN608955	104-121
	miR1439II	20	CA101110	61-78	homologue to UniRef100_Q9C4B4 Cluster: Cell surface glycoprotein precursor
	miR1439II	20	TC143585	593-611
	miR1439II	20	CA084707	568-586
	miR1439II	20	CA259836	591-609	UniRef100_Q9KEW2 Cluster: Cinnamoyl ester hydrolase
	miR1439II	20	CA153101	510-528
	miR1439II	20	CA140763	36-54	homologue to UniRef100_P62786 Cluster: Histone H4 variant TH091
	miR1439II	20	TC129507	262-278	weakly similar to UniRef100_A7R179 Cluster: Chromosome undetermined scaffold_340, whole genome shotgun sequence
	miR1439II	20	CA185337	944-960	similar to UniRef100_O65160 Cluster: DnaJ-related protein ZMDJ1
	miR1439II	20	CA077220	803-819	homologue to UniRef100_Q0DL76 Cluster: Os05g0119300 protein
	miR1439II	20	TC123443	217-231	similar to UniRef100_Q6R5L6 Cluster: Sadtomato protein
	miR1439II	20	TC131848	23-40
	miR156I	20	TC152554	409-428	similar to UniRef100_Q9SM15 Cluster: SBP-domain protein 5
	miR156I	20	TC113488	327-346	similar to UniRef100_Q9SM14 Cluster: SBP-domain protein 6
	miR156I	20	TC152095	363-382
	miR156I	20	TC121634	212-231	homologue to UniRef100_Q49I54 Cluster: Teosinte glume architecture 1
	miR156I	20	TC134780	28-47	homologue to UniRef100_Q49I54 Cluster: Teosinte glume architecture 1
	miR156I	20	CA231663	600-619	similar to UniRef100_Q0JGI1 Cluster: Squamosa promoter-binding-like protein 2
	miR156I	20	CA072223	540-559	similar to UniRef100_Q9SM15 Cluster: SBP-domain protein 5
	miR156I	20	CA228340	390-409	similar to UniRef100_Q9SM15 Cluster: SBP-domain protein 5
	miR156I	20	CA186028	442-461	similar to UniRef100_Q49I54 Cluster: Teosinte glume architecture 1
	miR156I	20	TC154975	946-964	similar to UniRef100_Q01JD1 Cluster: Squamosa promoter-binding-like protein 7
	miR156I	20	TC154900	159-177	similar to UniRef100_Q42971 Cluster: Enolase
	miR156I	20	CA078294	28-46	similar to UniRef100_Q01JD1 Cluster: Squamosa promoter-binding-like protein 7
	miR156I	20	CA185703	46-62
	miR156I	20	TC141823	71-90	similar to UniRef100_Q0JGI1 Cluster: Squamosa promoter-binding-like protein 2
	miR156I	20	TC116205	261-278	weakly similar to UniRef100_A2X0Q6 Cluster: Squamosa promoter-binding-like protein 3
	miR156I	20	TC136545	528-545	weakly similar to UniRef100_A2X0Q6 Cluster: Squamosa promoter-binding-like protein 3
	miR156I	20	TC127477	376-393	similar to UniRef100_Q94JW8 Cluster: Squamosa promoter-binding-like protein 6
	miR156I	20	CA085234	73-90	weakly similar to UniRef100_A7PFE5 Cluster: Chromosome chr11 scaffold_14, whole genome shotgun sequence
	miR156I	20	CF571975	471-488	similar to UniRef100_A2X0Q6 Cluster: Squamosa promoter-binding-like protein 3
	miR156I	20	CA188863	73-90	weakly similar to UniRef100_A7PFE5 Cluster: Chromosome chr11 scaffold_14, whole genome shotgun sequence
	miR156I	20	DV637612	287-304	weakly similar to UniRef100_Q653Z5 Cluster: Squamosa promoter-binding-like protein 11
	miR156I	20	TC152883	586-605	weakly similar to UniRef100_A9V715 Cluster: Predicted protein
	miR156I	20	TC123567	412-430	weakly similar to UniRef100_A2YGR5 Cluster: Squamosa promoter-binding-like protein 12
	miR156I	20	TC118204	188-204	similar to UniRef100_O04940 Cluster: Phosphatidate cytidylyltransferase
	miR156I	20	TC137069	524-542
	miR156II	20	TC154975	946-965	similar to UniRef100_Q01JD1 Cluster: Squamosa promoter-binding-like protein 7
	miR156II	20	TC154900	159-178	similar to UniRef100_Q42971 Cluster: Enolase
	miR156II	20	TC152554	410-429	similar to UniRef100_Q9SM15 Cluster: SBP-domain protein 5
	miR156II	20	TC113488	328-347	similar to UniRef100_Q9SM14 Cluster: SBP-domain protein 6
	miR156II	20	CA078294	28-47	similar to UniRef100_Q01JD1 Cluster: Squamosa promoter-binding-like protein 7
	miR156II	20	TC152095	364-383
	miR156II	20	TC121634	213-232	homologue to UniRef100_Q49I54 Cluster: Teosinte glume architecture 1
	miR156II	20	TC134780	29-48	homologue to UniRef100_Q49I54 Cluster: Teosinte glume architecture 1
	miR156II	20	CA231663	601-620	similar to UniRef100_Q0JGI1 Cluster: Squamosa promoter-binding-like protein 2
	miR156II	20	CA072223	541-560	similar to UniRef100_Q9SM15 Cluster: SBP-domain protein 5
	miR156II	20	CA228340	391-410	similar to UniRef100_Q9SM15 Cluster: SBP-domain protein 5
	miR156II	20	CA186028	443-462	similar to UniRef100_Q49I54 Cluster: Teosinte glume architecture 1
	miR156II	20	TC116205	261-279	weakly similar to UniRef100_A2X0Q6 Cluster: Squamosa promoter-binding-like protein 3
	miR156II	20	TC136545	528-546	weakly similar to UniRef100_A2X0Q6 Cluster: Squamosa promoter-binding-like protein 3
	miR156II	20	TC127477	376-394	similar to UniRef100_Q94JW8 Cluster: Squamosa promoter-binding-like protein 6
	miR156II	20	CA085234	73-91	weakly similar to UniRef100_A7PFE5 Cluster: Chromosome chr11 scaffold_14, whole genome shotgun sequence
	miR156II	20	CF571975	471-489	similar to UniRef100_A2X0Q6 Cluster: Squamosa promoter-binding-like protein 3
	miR156II	20	CA188863	73-91	weakly similar to UniRef100_A7PFE5 Cluster: Chromosome chr11 scaffold_14, whole genome shotgun sequence
	miR156II	20	DV637612	287-305	weakly similar to UniRef100_Q653Z5 Cluster: Squamosa promoter-binding-like protein 11
	miR156II	20	TC123567	412-431	weakly similar to UniRef100_A2YGR5 Cluster: Squamosa promoter-binding-like protein 12
	miR156II	20	TC141823	72-91	similar to UniRef100_Q0JGI1 Cluster: Squamosa promoter-binding-like protein 2
	miR156II	20	TC137069	524-542
	miR156II	20	CA199620	240-258	similar to UniRef100_Q94JW8 Cluster: Squamosa promoter-binding-like protein 6
	miR156II	20	CA185703	46-62
	miR156II	20	TC152883	586-606	weakly similar to UniRef100_A9V715 Cluster: Predicted protein
	miR156II	20	TC128161	182-199	similar to UniRef100_Q67VQ4 Cluster: BolA-like
	miR156II	20	CA182316	26-44
	miR156II	20	CA279073	313-331
	miR156II	20	CA274606	80-97	similar to UniRef100_A6N1D7 Cluster: Methionyl-trna synthetase
	miR156III	21	TC154975	945-965	similar to UniRef100_Q01JD1 Cluster: Squamosa promoter-binding-like protein 7
	miR156III	21	CA078294	27-47	similar to UniRef100_Q01JD1 Cluster: Squamosa promoter-binding-like protein 7
	miR156III	21	TC154900	159-178	similar to UniRef100_Q42971 Cluster: Enolase
	miR156III	21	TC152554	410-429	similar to UniRef100_Q9SM15 Cluster: SBP-domain protein 5
	miR156III	21	TC113488	328-347	similar to UniRef100_Q9SM14 Cluster: SBP-domain protein 6
	miR156III	21	TC152095	364-383
	miR156III	21	TC121634	213-232	homologue to UniRef100_Q49I54 Cluster: Teosinte glume architecture 1
	miR156III	21	TC134780	29-48	homologue to UniRef100_Q49I54 Cluster: Teosinte glume architecture 1
	miR156III	21	CA231663	601-620	similar to UniRef100_Q0JGI1 Cluster: Squamosa promoter-binding-like protein 2
	miR156III	21	CA072223	541-560	similar to UniRef100_Q9SM15 Cluster: SBP-domain protein 5
	miR156III	21	CA228340	391-410	similar to UniRef100_Q9SM15 Cluster: SBP-domain protein 5
	miR156III	21	CA186028	443-462	similar to UniRef100_Q49I54 Cluster: Teosinte glume architecture 1
	miR156III	21	TC116205	261-279	weakly similar to UniRef100_A2X0Q6 Cluster: Squamosa promoter-binding-like protein 3
	miR156III	21	TC136545	528-546	weakly similar to UniRef100_A2X0Q6 Cluster: Squamosa promoter-binding-like protein 3
	miR156III	21	TC127477	376-394	similar to UniRef100_Q94JW8 Cluster: Squamosa promoter-binding-like protein 6
	miR156III	21	CA085234	73-91	weakly similar to UniRef100_A7PFE5 Cluster: Chromosome chr11 scaffold_14, whole genome shotgun sequence
	miR156III	21	CF571975	471-489	similar to UniRef100_A2X0Q6 Cluster: Squamosa promoter-binding-like protein 3
	miR156III	21	CA188863	73-91	weakly similar to UniRef100_A7PFE5 Cluster: Chromosome chr11 scaffold_14, whole genome shotgun sequence
	miR156III	21	DV637612	287-305	weakly similar to UniRef100_Q653Z5 Cluster: Squamosa promoter-binding-like protein 11
	miR156III	21	TC137069	523-542
	miR156III	21	TC123567	412-431	weakly similar to UniRef100_A2YGR5 Cluster: Squamosa promoter-binding-like protein 12
	miR156III	21	TC141823	72-91	similar to UniRef100_Q0JGI1 Cluster: Squamosa promoter-binding-like protein 2
	miR156IV	19	TC154975	947-965	similar to UniRef100_Q01JD1 Cluster: Squamosa promoter-binding-like protein 7
	miR156IV	19	TC154900	160-178	similar to UniRef100_Q42971 Cluster: Enolase
	miR156IV	19	TC116205	261-279	weakly similar to UniRef100_A2X0Q6 Cluster: Squamosa promoter-binding-like protein 3
	miR156IV	19	TC152554	411-429	similar to UniRef100_Q9SM15 Cluster: SBP-domain protein 5
	miR156IV	19	TC113488	329-347	similar to UniRef100_Q9SM14 Cluster: SBP-domain protein 6
	miR156IV	19	CA078294	29-47	similar to UniRef100_Q01JD1 Cluster: Squamosa promoter-binding-like protein 7
	miR156IV	19	TC136545	528-546	weakly similar to UniRef100_A2X0Q6 Cluster: Squamosa promoter-binding-like protein 3
	miR156IV	19	TC152095	365-383
	miR156IV	19	TC127477	376-394	similar to UniRef100_Q94JW8 Cluster: Squamosa promoter-binding-like protein 6
	miR156IV	19	CA085234	73-91	weakly similar to UniRef100_A7PFE5 Cluster: Chromosome chr11 scaffold_14, whole genome shotgun sequence
	miR156IV	19	TC121634	214-232	homologue to UniRef100_Q49I54 Cluster: Teosinte glume architecture 1
	miR156IV	19	TC134780	30-48	homologue to UniRef100_Q49I54 Cluster: Teosinte glume architecture 1
	miR156IV	19	CF571975	471-489	similar to UniRef100_A2X0Q6 Cluster: Squamosa promoter-binding-like protein 3
	miR156IV	19	CA231663	602-620	similar to UniRef100_Q0JGI1 Cluster: Squamosa promoter-binding-like protein 2
	miR156IV	19	CA072223	542-560	similar to UniRef100_Q9SM15 Cluster: SBP-domain protein 5
	miR156IV	19	CA188863	73-91	weakly similar to UniRef100_A7PFE5 Cluster: Chromosome chr11 scaffold_14, whole genome shotgun sequence
	miR156IV	19	CA228340	392-410	similar to UniRef100_Q9SM15 Cluster: SBP-domain protein 5
	miR156IV	19	CA186028	444-462	similar to UniRef100_Q49I54 Cluster: Teosinte glume architecture 1
	miR156IV	19	DV637612	287-305	weakly similar to UniRef100_Q653Z5 Cluster: Squamosa promoter-binding-like protein 11
	miR156IV	19	CA185703	46-62
	miR156IV	19	TC152883	587-606	weakly similar to UniRef100_A9V715 Cluster: Predicted protein
	miR156IV	19	TC123567	413-431	weakly similar to UniRef100_A2YGR5 Cluster: Squamosa promoter-binding-like protein 12
	miR156IV	19	CA201116	561-579	similar to UniRef100_A7PJ70 Cluster: Chromosome chr12 scaffold_18, whole genome shotgun sequence
	miR156IV	19	TC141823	73-91	similar to UniRef100_Q0JGI1 Cluster: Squamosa promoter-binding-like protein 2
	miR156IV	19	CA199620	240-258	similar to UniRef100_Q94JW8 Cluster: Squamosa promoter-binding-like protein 6
	miR156IV	19	TC133224	553-571	similar to UniRef100_Q40019 Cluster: HvB12D protein
	miR156IV	19	CA193752	562-578	similar to UniRef100_Q7XI13 Cluster: Glycine-rich RNA-binding protein-like
	miR156IV	19	TC117026	213-227	similar to UniRef100_A7QZF7 Cluster: Chromosome undetermined scaffold_274, whole genome shotgun sequence
	miR156IV	19	TC137069	525-542
	miR156IV	19	TC135011	1410-1423	similar to UniRef100_Q2QTX9 Cluster: JmjC domain containing protein, expressed
	miR156IV	19	TC137109	92-111	similar to UniRef100_Q7XC47 Cluster: Expressed protein
	miR156V	20	TC154975	946-965	similar to UniRef100_Q01JD1 Cluster: Squamosa promoter-binding-like protein 7
	miR156V	20	TC154900	159-178	similar to UniRef100_Q42971 Cluster: Enolase
	miR156V	20	TC152554	410-429	similar to UniRef100_Q9SM15 Cluster: SBP-domain protein 5
	miR156V	20	TC113488	328-347	similar to UniRef100_Q9SM14 Cluster: SBP-domain protein 6
	miR156V	20	CA078294	28-47	similar to UniRef100_Q01JD1 Cluster: Squamosa promoter-binding-like protein 7
	miR156V	20	TC152095	364-383
	miR156V	20	TC121634	213-232	homologue to UniRef100_Q49I54 Cluster: Teosinte glume architecture 1
	miR156V	20	TC134780	29-48	homologue to UniRef100_Q49I54 Cluster: Teosinte glume architecture 1
	miR156V	20	CA231663	601-620	similar to UniRef100_Q0JGI1 Cluster: Squamosa promoter-binding-like protein 2
	miR156V	20	CA072223	541-560	similar to UniRef100_Q9SM15 Cluster: SBP-domain protein 5
	miR156V	20	CA228340	391-410	similar to UniRef100_Q9SM15 Cluster: SBP-domain protein 5
	miR156V	20	CA186028	443-462	similar to UniRef100_Q49I54 Cluster: Teosinte glume architecture 1
	miR156V	20	TC116205	261-279	weakly similar to UniRef100_A2X0Q6 Cluster: Squamosa promoter-binding-like protein 3
	miR156V	20	TC136545	528-546	weakly similar to UniRef100_A2X0Q6 Cluster: Squamosa promoter-binding-like protein 3
	miR156V	20	TC127477	376-394	similar to UniRef100_Q94JW8 Cluster: Squamosa promoter-binding-like protein 6
	miR156V	20	CA085234	73-91	weakly similar to UniRef100_A7PFE5 Cluster: Chromosome chr11 scaffold_14, whole genome shotgun sequence
	miR156V	20	CF571975	471-489	similar to UniRef100_A2X0Q6 Cluster: Squamosa promoter-binding-like protein 3
	miR156V	20	CA188863	73-91	weakly similar to UniRef100_A7PFE5 Cluster: Chromosome chr11 scaffold_14, whole genome shotgun sequence
	miR156V	20	DV637612	287-305	weakly similar to UniRef100_Q653Z5 Cluster: Squamosa promoter-binding-like protein 11
	miR156V	20	CA185703	46-62
	miR156V	20	TC152883	586-606	weakly similar to UniRef100_A9V715 Cluster: Predicted protein
	miR156V	20	TC123567	412-431	weakly similar to UniRef100_A2YGR5 Cluster: Squamosa promoter-binding-like protein 12
	miR156V	20	TC141823	72-91	similar to UniRef100_Q0JGI1 Cluster: Squamosa promoter-binding-like protein 2
	miR156V	20	CA199620	240-258	similar to UniRef100_Q94JW8 Cluster: Squamosa promoter-binding-like protein 6
	miR156V	20	TC137069	524-542
	miR156V	20	TC133387	168-182	similar to UniRef100_Q5VMK2 Cluster: RNA-binding protein-like
	miR156V	20	CA108615	197-211	similar to UniRef100_Q5VMK2 Cluster: RNA-binding protein-like
	miR156VI	21	TC152554	410-430	similar to UniRef100_Q9SM15 Cluster: SBP-domain protein 5
	miR156VI	21	TC113488	328-348	similar to UniRef100_Q9SM14 Cluster: SBP-domain protein 6
	miR156VI	21	CA072223	541-561	similar to UniRef100_Q9SM15 Cluster: SBP-domain protein 5
	miR156VI	21	CA228340	391-411	similar to UniRef100_Q9SM15 Cluster: SBP-domain protein 5
	miR156VI	21	TC154975	946-965	similar to UniRef100_Q01JD1 Cluster: Squamosa promoter-binding-like protein 7
	miR156VI	21	TC154900	159-178	similar to UniRef100_Q42971 Cluster: Enolase
	miR156VI	21	TC116205	261-280	weakly similar to UniRef100_A2X0Q6 Cluster: Squamosa promoter-binding-like protein 3
	miR156VI	21	CA078294	28-47	similar to UniRef100_Q01JD1 Cluster: Squamosa promoter-binding-like protein 7
	miR156VI	21	TC136545	528-547	weakly similar to UniRef100_A2X0Q6 Cluster: Squamosa promoter-binding-like protein 3
	miR156VI	21	TC152095	364-383
	miR156VI	21	CA085234	73-92	weakly similar to UniRef100_A7PFE5 Cluster: Chromosome chr11 scaffold_14, whole genome shotgun sequence
	miR156VI	21	TC121634	213-232	homologue to UniRef100_Q49I54 Cluster: Teosinte glume architecture 1
	miR156VI	21	TC134780	29-48	homologue to UniRef100_Q49I54 Cluster: Teosinte glume architecture 1
	miR156VI	21	CF571975	471-490	similar to UniRef100_A2X0Q6 Cluster: Squamosa promoter-binding-like protein 3
	miR156VI	21	CA231663	601-620	similar to UniRef100_Q0JGI1 Cluster: Squamosa promoter-binding-like protein 2
	miR156VI	21	CA188863	73-92	weakly similar to UniRef100_A7PFE5 Cluster: Chromosome chr11 scaffold_14, whole genome shotgun sequence
	miR156VI	21	CA186028	443-462	similar to UniRef100_Q49I54 Cluster: Teosinte glume architecture 1
	miR156VI	21	TC127477	376-394	similar to UniRef100_Q94JW8 Cluster: Squamosa promoter-binding-like protein 6
	miR156VI	21	DV637612	287-305	weakly similar to UniRef100_Q653Z5 Cluster: Squamosa promoter-binding-like protein 11
	miR156VI	21	TC123567	412-431	weakly similar to UniRef100_A2YGR5 Cluster: Squamosa promoter-binding-like protein 12
	miR156VI	21	TC141823	72-91	similar to UniRef100_Q0JGI1 Cluster: Squamosa promoter-binding-like protein 2
	miR156VI	21	CA182407	18-37	homologue to UniRef100_O82054 Cluster: Caffeic acid 3-O-methyltransferase
	miR156VI	21	CA199620	240-258	similar to UniRef100_Q94JW8 Cluster: Squamosa promoter-binding-like protein 6
	miR156VI	21	TC152883	586-606	weakly similar to UniRef100_A9V715 Cluster: Predicted protein
	miR156VI	21	TC137109	92-112	similar to UniRef100_Q7XC47 Cluster: Expressed protein
	miR156VI	21	TC128161	182-201	similar to UniRef100_Q67VQ4 Cluster: BolA-like
	miR156VI	21	CA139548	213-232
	miR156VI	21	CA279073	313-333
	miR156VI	21	TC119249	751-770	UniRef100_Q9LLI3 Cluster: Cellulose synthase-7
	miR156VII	21	CA228340	391-411	similar to UniRef100_Q9SM15 Cluster: SBP-domain protein 5
	miR156VII	21	CA072223	541-561	similar to UniRef100_Q9SM15 Cluster: SBP-domain protein 5
	miR156VII	21	TC113488	328-348	similar to UniRef100_Q9SM14 Cluster: SBP-domain protein 6
	miR156VII	21	TC152554	410-430	similar to UniRef100_Q9SM15 Cluster: SBP-domain protein 5
	miR156VII	21	CA186028	443-462	similar to UniRef100_Q49I54 Cluster: Teosinte glume architecture 1
	miR156VII	21	CA188863	73-92	weakly similar to UniRef100_A7PFE5 Cluster: Chromosome chr11 scaffold_14, whole genome shotgun sequence
	miR156VII	21	CA231663	601-620	similar to UniRef100_Q0JGI1 Cluster: Squamosa promoter-binding-like protein 2
	miR156VII	21	CF571975	471-490	similar to UniRef100_A2X0Q6 Cluster: Squamosa promoter-binding-like protein 3
	miR156VII	21	TC134780	29-48	homologue to UniRef100_Q49I54 Cluster: Teosinte glume architecture 1
	miR156VII	21	TC121634	213-232	homologue to UniRef100_Q49I54 Cluster: Teosinte glume architecture 1
	miR156VII	21	CA085234	73-92	weakly similar to UniRef100_A7PFE5 Cluster: Chromosome chr11 scaffold_14, whole genome shotgun sequence
	miR156VII	21	TC152095	364-383
	miR156VII	21	TC136545	528-547	weakly similar to UniRef100_A2X0Q6 Cluster: Squamosa promoter-binding-like protein 3
	miR156VII	21	CA078294	28-47	similar to UniRef100_Q01JD1 Cluster: Squamosa promoter-binding-like protein 7
	miR156VII	21	TC116205	261-280	weakly similar to UniRef100_A2X0Q6 Cluster: Squamosa promoter-binding-like protein 3
	miR156VII	21	TC154900	159-178	similar to UniRef100_Q42971 Cluster: Enolase
	miR156VII	21	TC154975	946-965	similar to UniRef100_Q01JD1 Cluster: Squamosa promoter-binding-like protein 7
	miR156VII	21	DV637612	287-305	weakly similar to UniRef100_Q653Z5 Cluster: Squamosa promoter-binding-like protein 11
	miR156VII	21	TC127477	376-394	similar to UniRef100_Q94JW8 Cluster: Squamosa promoter-binding-like protein 6
	miR156VII	21	CA185703	46-62
	miR156VII	21	TC152883	586-606	weakly similar to UniRef100_A9V715 Cluster: Predicted protein
	miR156VII	21	CA182407	18-37	homologue to UniRef100_O82054 Cluster: Caffeic acid 3-O-methyltransferase
	miR156VII	21	TC141823	72-91	similar to UniRef100_Q0JGI1 Cluster: Squamosa promoter-binding-like protein 2
	miR156VII	21	TC123567	412-431	weakly similar to UniRef100_A2YGR5 Cluster: Squamosa promoter-binding-like protein 12
	miR156VII	21	CA199620	240-258	similar to UniRef100_Q94JW8 Cluster: Squamosa promoter-binding-like protein 6
	miR159I	22	CA229394	139-157	similar to UniRef100_A3LXX5 Cluster: Predicted mutarotase
	miR159I	22	TC134732	551-568	similar to UniRef100_Q96464 Cluster: GAMyb protein
	miR159I	22	CA185455	320-339	similar to UniRef100_A8TZU8 Cluster: AsmA
	miR159II	18	CA229394	139-155	similar to UniRef100_A3LXX5 Cluster: Predicted mutarotase
	miR159II	18	CA168176	142-159	similar to UniRef100_Q5KPF4 Cluster: Expressed protein
	miR159II	18	TC130041	338-353	similar to UniRef100_Q0D4A6 Cluster: Os07g0637500 protein
	miR159II	18	TC143445	628-643	similar to UniRef100_Q8H5R5 Cluster: Haploid germ cell-specific nuclear protein kinase-like protein
	miR159II	18	TC134732	551-566	similar to UniRef100_Q96464 Cluster: GAMyb protein
	miR159II	18	AA080595	381-397	similar to UniRef100_Q1GDA4 Cluster: Ammonium transporter
	miR159II	18	CA147989	607-623	similar to UniRef100_Q0IR58 Cluster: Os11g0674400 protein
	miR159II	18	CA113009	392-408	similar to UniRef100_A5P067 Cluster: N-formylglutamate amidohydrolase precursor
	miR159II	18	CA224620	604-620	similar to UniRef100_Q53L24 Cluster: Expressed protein
	miR159II	18	CA144751	217-231	homologue to UniRef100_Q2WBL9 Cluster: 4-alpha-L-fucosyltransferase
	miR159II	18	CA182649	152-166	homologue to UniRef100_Q2WBL9 Cluster: 4-alpha-L-fucosyltransferase
	miR159II	18	CA240734	207-221	homologue to UniRef100_Q2WBL9 Cluster: 4-alpha-L-fucosyltransferase
	miR159II	18	CA229780	371-383
	miR159II	18	CA122339	224-241	similar to UniRef100_A6N1K0 Cluster: Nucleosome chromatin assembly protein
	miR159II	18	CA226194	563-578	similar to UniRef100_Q6TDS4 Cluster: Homeodomain leucine-zipper protein Hox9
	miR159II	18	CA210555	513-526	similar to UniRef100_Q06I82 Cluster: Fasciclin-like protein FLA24
	miR159II	18	CA181856	459-475	similar to UniRef100_O01159 Cluster: Probable splicing factor, arginine/serine-rich 7
	miR159II	18	CA216660	307-321	weakly similar to UniRef100_Q1AP01 Cluster: Gag
	miR159III	21	CA229394	139-157	similar to UniRef100_A3LXX5 Cluster: Predicted mutarotase
	miR159III	21	TC134732	551-568	similar to UniRef100_Q96464 Cluster: GAMyb protein
	miR159III	21	CA229780	371-385
	miR159III	21	CA168176	142-162	similar to UniRef100_Q5KPF4 Cluster: Expressed protein
	miR159III	21	CA224620	604-621	similar to UniRef100_Q53L24 Cluster: Expressed protein
	miR159III	21	TC153622	224-241	similar to UniRef100_Q0D8K4 Cluster: Os07g0152000 protein
	miR159IV	21	CA299853	648-668
	miR159V	23	No target found
	miR159VI	18	CA229394	139-156	similar to UniRef100_A3LXX5 Cluster: Predicted mutarotase
	miR159VI	18	CA140520	133-149	similar to UniRef100_A6UYK7 Cluster: Probable cation efflux system protein
	miR159VI	18	TC134732	551-567	similar to UniRef100_Q96464 Cluster: GAMyb protein
	miR159VI	18	TC146229	436-452	similar to UniRef100_Q0JDT2 Cluster: Os04g0379600 protein
	miR159VI	18	CA184558	522-536	UniRef100_A3CRV8 Cluster: CDP-alcohol phosphatidyltransferase precursor
	miR159VI	18	CA224620	604-621	similar to UniRef100_Q53L24 Cluster: Expressed protein
	miR159VI	18	TC130041	338-353	similar to UniRef100_Q0D4A6 Cluster: Os07g0637500 protein
	miR159VI	18	TC143445	628-643	similar to UniRef100_Q8H5R5 Cluster: Haploid germ cell-specific nuclear protein kinase-like protein
	miR159VI	18	CA229780	371-384
	miR159VI	18	CA089689	41-57	similar to UniRef100_A3BMN9 Cluster: Probable protein arginine N-methyltransferase 3
	miR159VI	18	CA144751	217-231	homologue to UniRef100_Q2WBL9 Cluster: 4-alpha-L-fucosyltransferase
	miR159VI	18	CA182649	152-166	homologue to UniRef100_Q2WBL9 Cluster: 4-alpha-L-fucosyltransferase
	miR159VI	18	CA233221	483-497	similar to UniRef100_Q88TL3 Cluster: Protein containing diguanylate cyclase/phosphodiesterase domain 2
	miR159VI	18	CA240734	207-221	homologue to UniRef100_Q2WBL9 Cluster: 4-alpha-L-fucosyltransferase
	miR159VI	18	TC148492	1231-1245
	miR159VI	18	TC140278	1209-1223	similar to UniRef100_A7PI10 Cluster: Chromosome chr13 scaffold_17, whole genome shotgun sequence
	miR159VI	18	CA234684	21-36	weakly similar to UniRef100_Q0IQ94 Cluster: Os12g0136200 protein
	miR159VI	18	CA096294	619-634	weakly similar to UniRef100_Q0ITI7 Cluster: Os11g0250000 protein
	miR159VI	18	TC131499	32-47	weakly similar to UniRef100_Q41364 Cluster: 2-oxoglutarate/malate translocator, chloroplast precursor
	miR159VI	18	CA167702	347-362	homologue to UniRef100_Q0J0T5 Cluster: Os09g0484800 protein
	miR159VI	18	TC113556	454-467	similar to UniRef100_Q6W1P1 Cluster: Transporter
	miR159VI	18	TC115368	44-59	weakly similar to UniRef100_A7Q7U9 Cluster: Chromosome chr18 scaffold_61, whole genome shotgun sequence
	miR159VI	18	CA185455	320-336	similar to UniRef100_A8TZU8 Cluster: AsmA
	miR159VI	18	CA181856	459-475	similar to UniRef100_O01159 Cluster: Probable splicing factor, arginine/serine-rich 7
	miR159VI	18	TC153622	224-240	similar to UniRef100_Q0D8K4 Cluster: Os07g0152000 protein
	miR159VII	19	CA229394	139-156	similar to UniRef100_A3LXX5 Cluster: Predicted mutarotase
	miR159VII	19	CA140520	132-149	similar to UniRef100_A6UYK7 Cluster: Probable cation efflux system protein
	miR159VII	19	TC146229	435-452	similar to UniRef100_Q0JDT2 Cluster: Os04g0379600 protein
	miR159VII	19	TC134732	551-567	similar to UniRef100_Q96464 Cluster: GAMyb protein
	miR159VII	19	CA224620	604-621	similar to UniRef100_Q53L24 Cluster: Expressed protein
	miR159VII	19	TC130041	338-353	similar to UniRef100_Q0D4A6 Cluster: Os07g0637500 protein
	miR159VII	19	TC143445	628-643	similar to UniRef100_Q8H5R5 Cluster: Haploid germ cell-specific nuclear protein kinase-like protein
	miR159VII	19	CA229780	371-384
	miR159VII	19	CA210555	513-526	similar to UniRef100_Q06I82 Cluster: Fasciclin-like protein FLA24
	miR159VIII	19	TC134732	550-568	similar to UniRef100_Q96464 Cluster: GAMyb protein
	miR159VIII	19	CA229394	140-157	similar to UniRef100_A3LXX5 Cluster: Predicted mutarotase
	miR159VIII	19	CA229780	371-385
	miR159VIII	19	CA184558	522-536	UniRef100_A3CRV8 Cluster: CDP-alcohol phosphatidyltransferase precursor
	miR159VIII	19	CA140520	134-149	similar to UniRef100_A6UYK7 Cluster: Probable cation efflux system protein
	miR159VIII	19	TC146229	437-452	similar to UniRef100_Q0JDT2 Cluster: Os04g0379600 protein
	miR159VIII	19	TC153622	223-241	similar to UniRef100_Q0D8K4 Cluster: Os07g0152000 protein
	miR159VIII	19	CA224620	605-621	similar to UniRef100_Q53L24 Cluster: Expressed protein
	miR159IX	19	CA229394	139-157	similar to UniRef100_A3LXX5 Cluster: Predicted mutarotase
	miR159IX	19	TC134732	551-568	similar to UniRef100_Q96464 Cluster: GAMyb protein
	miR159IX	19	CA140520	133-149	similar to UniRef100_A6UYK7 Cluster: Probable cation efflux system protein
	miR159IX	19	TC146229	436-452	similar to UniRef100_Q0JDT2 Cluster: Os04g0379600 protein
	miR159IX	19	CA229780	371-385
	miR159IX	19	CA184558	522-536	UniRef100_A3CRV8 Cluster: CDP-alcohol phosphatidyltransferase precursor
	miR159IX	19	CA224620	604-621	similar to UniRef100_Q53L24 Cluster: Expressed protein
	miR159IX	19	TC148492	1231-1246
	miR159IX	19	TC113556	454-468	similar to UniRef100_Q6W1P1 Cluster: Transporter
	miR159IX	19	TC153622	224-241	similar to UniRef100_Q0D8K4 Cluster: Os07g0152000 protein
	miR159IX	19	CA167702	347-362	homologue to UniRef100_Q0J0T5 Cluster: Os09g0484800 protein
	miR159X	20	CA229394	139-157	similar to UniRef100_A3LXX5 Cluster: Predicted mutarotase
	miR159X	20	CA140520	132-149	similar to UniRef100_A6UYK7 Cluster: Probable cation efflux system protein
	miR159X	20	TC134732	551-568	similar to UniRef100_Q96464 Cluster: GAMyb protein
	miR159X	20	TC146229	435-452	similar to UniRef100_Q0JDT2 Cluster: Os04g0379600 protein
	miR159X	20	CA229780	371-385
	miR159X	20	CA224620	604-621	similar to UniRef100_Q53L24 Cluster: Expressed protein
	miR159X	20	TC153622	224-241	similar to UniRef100_Q0D8K4 Cluster: Os07g0152000 protein
	miR159X	20	CA210555	513-526	similar to UniRef100_Q06I82 Cluster: Fasciclin-like protein FLA24
	miR159XI	21	CA229394	137-157	similar to UniRef100_A3LXX5 Cluster: Predicted mutarotase
	miR159XI	21	CA140520	131-149	similar to UniRef100_A6UYK7 Cluster: Probable cation efflux system protein
	miR159XI	21	TC146229	434-452	similar to UniRef100_Q0JDT2 Cluster: Os04g0379600 protein
	miR159XI	21	TC126115	268-289	similar to UniRef100_A7NXD7 Cluster: Chromosome chr5 scaffold_2, whole genome shotgun sequence
	miR159XI	21	TC153622	224-241	similar to UniRef100_Q0D8K4 Cluster: Os07g0152000 protein
	miR159XII	22	TC152911	775-795	similar to UniRef100_Q0DUE9 Cluster: Os03g0189900 protein
	miR159XIII	18	CA229394	141-157	similar to UniRef100_A3LXX5 Cluster: Predicted mutarotase
	miR159XIII	18	TC134732	552-568	similar to UniRef100_Q96464 Cluster: GAMyb protein
	miR159XIII	18	TC148492	1231-1247
	miR159XIII	18	CA229780	371-385
	miR159XIII	18	CA074487	21-35
	miR159XIII	18	TC113556	454-468	similar to UniRef100_Q6W1P1 Cluster: Transporter
	miR159XIII	18	CA278062	426-443
	miR159XIII	18	TC130300	52-67
	miR159XIII	18	TC153622	226-241	similar to UniRef100_Q0D8K4 Cluster: Os07g0152000 protein
	miR159XIII	18	CA114733	72-88	weakly similar to UniRef100_A7Q9T1 Cluster: Chromosome chr8 scaffold_68, whole genome shotgun sequence
	miR159XIII	18	CA112164	350-366
	miR159XIV	19	CA229394	140-157	similar to UniRef100_A3LXX5 Cluster: Predicted mutarotase
	miR159XIV	19	TC134732	551-568	similar to UniRef100_Q96464 Cluster: GAMyb protein
	miR159XIV	19	TC148492	1231-1247
	miR159XIV	19	CA229780	371-385
	miR159XIV	19	TC113556	454-468	similar to UniRef100_Q6W1P1 Cluster: Transporter
	miR159XIV	19	TC153622	224-241	similar to UniRef100_Q0D8K4 Cluster: Os07g0152000 protein
	miR159XV	20	CA229394	139-157	similar to UniRef100_A3LXX5 Cluster: Predicted mutarotase
	miR159XV	20	TC134732	551-568	similar to UniRef100_Q96464 Cluster: GAMyb protein
	miR159XV	20	TC148492	1231-1247
	miR159XV	20	CA229780	371-385
	miR159XV	20	TC153622	224-241	similar to UniRef100_Q0D8K4 Cluster: Os07g0152000 protein
	miR159XVI	21	CA229394	139-157	similar to UniRef100_A3LXX5 Cluster: Predicted mutarotase
	miR159XVI	21	TC134732	551-568	similar to UniRef100_Q96464 Cluster: GAMyb protein
	miR159XVI	21	CA229780	371-385
	miR159XVII	22	CA229394	137-157	similar to UniRef100_A3LXX5 Cluster: Predicted mutarotase
	miR159XVII	22	TC126115	268-290	similar to UniRef100_A7NXD7 Cluster: Chromosome chr5 scaffold_2, whole genome shotgun sequence
	miR159XVIII	19	CA229780	372-385
	miR159XVIII	19	TC126726	440-458	similar to UniRef100_Q0E467 Cluster: Os02g0133700 protein
	miR159XVIII	19	CA196126	236-254	similar to UniRef100_Q8GU54 Cluster: SMC3 protein
	miR159XVIII	19	TC133368	256-274	homologue to UniRef100_Q8GU54 Cluster: SMC3 protein
	miR159XVIII	19	CA300681	89-105	similar to UniRef100_A5JSC4 Cluster: Polyprotein
	miR159XVIII	19	CA229394	141-157	similar to UniRef100_A3LXX5 Cluster: Predicted mutarotase
	miR159XVIII	19	TC151852	444-458	similar to UniRef100_A7PUK8 Cluster: Chromosome chr7 scaffold_31, whole genome shotgun sequence
	miR159XVIII	19	CA171970	510-527	similar to UniRef100_Q8S2Y6 Cluster: Glycine-rich RNA binding protein
	miR159XVIII	19	TC124793	768-785	similar to UniRef100_A9VDA0 Cluster: Predicted protein
	miR159XVIII	19	TC126701	356-367	similar to UniRef100_Q43207 Cluster: 70 kDa peptidyl-prolyl isomerase
	miR160*I	22	CA181132	416-433
	miR160*II	21	CA181132	416-433
	miR160*II	21	TC152925	89-106	similar to UniRef100_Q2ULU5 Cluster: Predicted protein
	miR162*I	21	No target found
	miR164I	21	CA293713	332-351	similar to UniRef100_A4HRC2 Cluster: NAC transcription factor
	miR164I	21	TC154728	352-370	homologue to UniRef100_A6LKI3 Cluster: Binding-protein-dependent transport systems inner membrane component
	miR164I	21	CA285948	221-238	similar to UniRef100_Q8H0I5 Cluster: OsNAC1 protein
	miR164I	21	CA274870	120-137	homologue to UniRef100_Q8H0I5 Cluster: OsNAC1 protein
	miR164I	21	TC129894	146-165	similar to UniRef100_Q87AH4 Cluster: Endo-1,4-beta-glucanase
	miR164I	21	TC118099	634-654
	miR164I	21	CA109608	596-616	similar to UniRef100_Q5QMW8 Cluster: HEAT repeat-containing protein-like
	miR164I	21	TC126688	58-76	homologue to UniRef100_Q94DE2 Cluster: Protein BUD31 homolog 1
	miR164I	21	TC145456	68-86	homologue to UniRef100_Q94DE2 Cluster: Protein BUD31 homolog 1
	miR164I	21	CA073987	31-49	homologue to UniRef100_Q94DE2 Cluster: Protein BUD31 homolog 1
	miR164I	21	TC118951	118-136	similar to UniRef100_Q0JR06 Cluster: Os01g0128000 protein
	miR164I	21	CA077266	31-49	homologue to UniRef100_Q94DE2 Cluster: Protein BUD31 homolog 1
	miR164I	21	CA126151	138-153	similar to UniRef100_Q0PWF8 Cluster: Gibberellin 20-oxidase
	miR164I	21	CO373864	68-87	similar to UniRef100_P37834 Cluster: Peroxidase 1 precursor
	miR164I	21	TC140179	180-198	similar to UniRef100_A7NT78 Cluster: Chromosome chr18 scaffold_1, whole genome shotgun sequence
	miR164I	21	TC116173	95-113	similar to UniRef100_Q9LW93 Cluster: Nicotiana tabacum wound inducive mRNA , complete cds
	miR164I	21	TC116923	69-87	similar to UniRef100_Q9LW93 Cluster: Nicotiana tabacum wound inducive mRNA , complete cds
	miR164I	21	TC137778	40-58	similar to UniRef100_A7NT78 Cluster: Chromosome chr18 scaffold_1, whole genome shotgun sequence
	miR164I	21	CA272557	134-152	similar to UniRef100_Q0D9L4 Cluster: Os06g0710700 protein
	miR164I	21	CA261973	356-374	similar to UniRef100_A3KU62 Cluster: Glucose dehydrogenase
	miR164I	21	CA072933	439-457	similar to UniRef100_Q0J0I8 Cluster: Os09g0498200 protein
	miR164I	21	CA290400	322-336	weakly similar to UniRef100_Q5Z8T3 Cluster: Probable inositol oxygenase
	miR164II	21	CA293713	331-351	similar to UniRef100_A4HRC2 Cluster: NAC transcription factor
	miR164II	21	TC154728	352-370	homologue to UniRef100_A6LKI3 Cluster: Binding-protein-dependent transport systems inner membrane component
	miR164II	21	CA285948	221-238	similar to UniRef100_Q8H0I5 Cluster: OsNAC1 protein
	miR164II	21	CA274870	120-137	homologue to UniRef100_Q8H0I5 Cluster: OsNAC1 protein
	miR164II	21	TC129894	146-165	similar to UniRef100_Q87AH4 Cluster: Endo-1,4-beta-glucanase
	miR164II	21	TC126688	58-76	homologue to UniRef100_Q94DE2 Cluster: Protein BUD31 homolog 1
	miR164II	21	TC145456	68-86	homologue to UniRef100_Q94DE2 Cluster: Protein BUD31 homolog 1
	miR164II	21	CA073987	31-49	homologue to UniRef100_Q94DE2 Cluster: Protein BUD31 homolog 1
	miR164II	21	TC118951	118-136	similar to UniRef100_Q0JR06 Cluster: Os01g0128000 protein
	miR164II	21	CA077266	31-49	homologue to UniRef100_Q94DE2 Cluster: Protein BUD31 homolog 1
	miR164II	21	TC118099	635-654
	miR164II	21	CA109608	597-616	similar to UniRef100_Q5QMW8 Cluster: HEAT repeat-containing protein-like
	miR164II	21	CA126151	138-153	similar to UniRef100_Q0PWF8 Cluster: Gibberellin 20-oxidase
	miR164II	21	CO373864	68-87	similar to UniRef100_P37834 Cluster: Peroxidase 1 precursor
	miR164II	21	TC140179	180-198	similar to UniRef100_A7NT78 Cluster: Chromosome chr18 scaffold_1, whole genome shotgun sequence
	miR164II	21	TC116173	95-113	similar to UniRef100_Q9LW93 Cluster: Nicotiana tabacum wound inducive mRNA , complete cds
	miR164II	21	TC116923	69-87	similar to UniRef100_Q9LW93 Cluster: Nicotiana tabacum wound inducive mRNA , complete cds
	miR164II	21	TC137778	40-58	similar to UniRef100_A7NT78 Cluster: Chromosome chr18 scaffold_1, whole genome shotgun sequence
	miR164II	21	CA272557	134-152	similar to UniRef100_Q0D9L4 Cluster: Os06g0710700 protein
	miR164II	21	CA261973	356-374	similar to UniRef100_A3KU62 Cluster: Glucose dehydrogenase
	miR164II	21	CA072933	439-457	similar to UniRef100_Q0J0I8 Cluster: Os09g0498200 protein
	miR164II	21	CA290400	322-336	weakly similar to UniRef100_Q5Z8T3 Cluster: Probable inositol oxygenase
	miR166I	21	CA129493	146-165
	miR166I	21	TC124507	749-768	similar to UniRef100_A7QGP1 Cluster: Chromosome chr12 scaffold_93, whole genome shotgun sequence
	miR166II	21	TC133560	194-213	similar to UniRef100_Q5D1M3 Cluster: Class III HD-Zip protein 4
	miR166II	21	CA226194	649-668	similar to UniRef100_Q6TDS4 Cluster: Homeodomain leucine-zipper protein Hox9
	miR166II	21	TC125052	716-735	similar to UniRef100_Q5D1M3 Cluster: Class III HD-Zip protein 4
	miR166II	21	TC139748	868-887	similar to UniRef100_Q5D1M3 Cluster: Class III HD-Zip protein 4
	miR166*I	21	No target found
	miR166*II	21	TC149760	88-108	similar to UniRef100_Q94CH3 Cluster: Seven transmembrane protein Mlo2
	miR166*III	21	CA247874	531-548	similar to UniRef100_Q84XU5 Cluster: Receptor-like protein kinase
	miR166*III	21	TC146006	823-844	similar to UniRef100_Q41810 Cluster: Glycine-rich protein
	miR166*IV	22	No target found
	miR167I	22	TC137034	433-454	similar to UniRef100_Q0DLC3 Cluster: Os05g0109600 protein
	miR167II	23	TC137034	433-454	similar to UniRef100_Q0DLC3 Cluster: Os05g0109600 protein
	miR167III	21	CA070734	182-200	similar to UniRef100_A7PTN9 Cluster: Chromosome undetermined scaffold_30, whole genome shotgun sequence
	miR167III	21	TC125646	116-134	homologue to UniRef100_A7PTN9 Cluster: Chromosome undetermined scaffold_30, whole genome shotgun sequence
	miR167III	21	TC122265	559-577	similar to UniRef100_A7L5C4 Cluster: Auxin response factor 8
	miR167III	21	TC112936	1084-1102	similar to UniRef100_A7Q186 Cluster: Chromosome chr10 scaffold_43, whole genome shotgun sequence
	miR167III	21	CA232593	422-439	similar to UniRef100_Q653U3 Cluster: Auxin response factor 17
	miR167III	21	CA201181	178-195	homologue to UniRef100_A2YG67 Cluster: Auxin response factor 17
	miR167III	21	CA292372	77-94	homologue to UniRef100_A2YG67 Cluster: Auxin response factor 17
	miR167III	21	TC132917	401-418	similar to UniRef100_Q653U3 Cluster: Auxin response factor 17
	miR167III	21	TC116192	468-485	similar to UniRef100_Q653U3 Cluster: Auxin response factor 17
	miR167III	21	TC134152	359-376	homologue to UniRef100_Q653U3 Cluster: Auxin response factor 17
	miR167III	21	TC114828	578-595	similar to UniRef100_Q6L8U0 Cluster: Auxin response factor 4
	miR167III	21	TC151621	672-689	similar to UniRef100_A7Q186 Cluster: Chromosome chr10 scaffold_43, whole genome shotgun sequence
	miR167III	21	CA222021	480-496	similar to UniRef100_A7QD41 Cluster: Chromosome undetermined scaffold_80, whole genome shotgun sequence
	miR167III	21	TC137034	438-454	similar to UniRef100_Q0DLC3 Cluster: Os05g0109600 protein
	miR167III	21	CA178785	308-328	similar to UniRef100_A6N126 Cluster: Ab1 polypyrimidine tract-binding protein
	miR167III	21	CA072575	300-319	similar to UniRef100_A7Q0Y9 Cluster: Chromosome chr7 scaffold_42, whole genome shotgun sequence
	miR167IV	21	CA232593	422-439	similar to UniRef100_Q653U3 Cluster: Auxin response factor 17
	miR167IV	21	CA070734	183-200	similar to UniRef100_A7PTN9 Cluster: Chromosome undetermined scaffold_30, whole genome shotgun sequence
	miR167IV	21	TC125646	117-134	homologue to UniRef100_A7PTN9 Cluster: Chromosome undetermined scaffold_30, whole genome shotgun sequence
	miR167IV	21	CA201181	178-195	homologue to UniRef100_A2YG67 Cluster: Auxin response factor 17
	miR167IV	21	CA292372	77-94	homologue to UniRef100_A2YG67 Cluster: Auxin response factor 17
	miR167IV	21	TC132917	401-418	similar to UniRef100_Q653U3 Cluster: Auxin response factor 17
	miR167IV	21	TC122265	560-577	similar to UniRef100_A7L5C4 Cluster: Auxin response factor 8
	miR167IV	21	TC116192	468-485	similar to UniRef100_Q653U3 Cluster: Auxin response factor 17
	miR167IV	21	TC134152	359-376	homologue to UniRef100_Q653U3 Cluster: Auxin response factor 17
	miR167IV	21	TC112936	1085-1102	similar to UniRef100_A7Q186 Cluster: Chromosome chr10 scaffold_43, whole genome shotgun sequence
	miR167IV	21	TC114828	578-595	similar to UniRef100_Q6L8U0 Cluster: Auxin response factor 4
	miR167IV	21	TC151621	672-689	similar to UniRef100_A7Q186 Cluster: Chromosome chr10 scaffold_43, whole genome shotgun sequence
	miR167IV	21	TC137034	433-454	similar to UniRef100_Q0DLC3 Cluster: Os05g0109600 protein
	miR167V	22	CA232593	420-439	similar to UniRef100_Q653U3 Cluster: Auxin response factor 17
	miR167V	22	CA201181	176-195	homologue to UniRef100_A2YG67 Cluster: Auxin response factor 17
	miR167V	22	CA292372	75-94	homologue to UniRef100_A2YG67 Cluster: Auxin response factor 17
	miR167V	22	TC132917	399-418	similar to UniRef100_Q653U3 Cluster: Auxin response factor 17
	miR167V	22	TC116192	466-485	similar to UniRef100_Q653U3 Cluster: Auxin response factor 17
	miR167V	22	TC134152	357-376	homologue to UniRef100_Q653U3 Cluster: Auxin response factor 17
	miR167V	22	TC114828	576-595	similar to UniRef100_Q6L8U0 Cluster: Auxin response factor 4
	miR167V	22	TC151621	670-689	similar to UniRef100_A7Q186 Cluster: Chromosome chr10 scaffold_43, whole genome shotgun sequence
	miR167V	22	TC137034	433-454	similar to UniRef100_Q0DLC3 Cluster: Os05g0109600 protein
	miR167VI	23	TC137034	433-454	similar to UniRef100_Q0DLC3 Cluster: Os05g0109600 protein
	miR167VII	22	TC137034	432-454	similar to UniRef100_Q0DLC3 Cluster: Os05g0109600 protein
	miR168I	21	TC137276	568-588
	miR168I	21	CA226486	546-565	similar to UniRef100_Q7F0B4 Cluster: Chloroplast lumen common protein family-like protein
	miR168I	21	TC120638	159-176	homologue to UniRef100_Q53PH6 Cluster: Expressed protein
	miR168I	21	CA210616	582-600	similar to UniRef100_A1SLN4 Cluster: Spermidine/putrescine ABC transporter ATPase subunit precursor
	miR168I	21	TC128722	22-42
	miR168I	21	CA086521	2024-06-01	weakly similar to UniRef100_UPI0000D8A09F Cluster: myosin light chain kinase
	miR168I	21	CA239023	668-680	homologue to UniRef100_Q7X9K1 Cluster: Ribosomal Pr 117
	miR168I	21	TC133228	13-32	similar to UniRef100_A7P428 Cluster: Chromosome chr1 scaffold_5, whole genome shotgun sequence
	miR168II	21	TC137276	614-634
	miR168II	21	CA099906	32-49	similar to UniRef100_Q0JAZ2 Cluster: Os04g0566500 protein
	miR168II	21	TC125179	490-507	similar to UniRef100_Q0JAZ2 Cluster: Os04g0566500 protein
	miR168II	21	TC125088	32-49	homologue to UniRef100_Q0JAZ2 Cluster: Os04g0566500 protein
	miR168II	21	TC114876	146-163	similar to UniRef100_Q0JAZ2 Cluster: Os04g0566500 protein
	miR168II	21	CA215137	318-337	similar to UniRef100_Q0JAZ2 Cluster: Os04g0566500 protein
	miR168II	21	CA137137	452-470	similar to UniRef100_Q851P9 Cluster: Histone-like protein
	miR168II	21	CA193161	139-158	similar to UniRef100_Q0JDT6 Cluster: Os04g0378200 protein
	miR168II	21	TC151403	122-141	similar to UniRef100_P22275 Cluster: Tubulin alpha-3 chain
	miR168II	21	CA066030	81-100	similar to UniRef100_A7Q3T8 Cluster: Chromosome chr13 scaffold_48, whole genome shotgun sequence
	miR168II	21	CA234394	198-217	similar to UniRef100_A7Q3T8 Cluster: Chromosome chr13 scaffold_48, whole genome shotgun sequence
	miR169I	19	CA278636	141-158	homologue to UniRef100_A8DI40 Cluster: Peptidase M24
	miR169I	19	TC144658	431-448	similar to UniRef100_O49915 Cluster: RAPB protein
	miR169I	19	TC140885	530-547	homologue to UniRef100_Q6Q1B9 Cluster: CCAAT-box transcription factor complex WHAP12
	miR169I	19	TC145796	383-400	weakly similar to UniRef100_A6BLV2 Cluster: HAP2 subunit of HAP complex
	miR169I	19	CA216313	515-532
	miR169I	19	TC148060	493-510	weakly similar to UniRef100_A6BLV2 Cluster: HAP2 subunit of HAP complex
	miR169I	19	TC113614	826-843	homologue to UniRef100_Q65C78 Cluster: Alpha tubulin
	miR169I	19	CA280631	360-375	similar to UniRef100_Q65C78 Cluster: Alpha tubulin
	miR169I	19	CA168374	126-141	similar to UniRef100_P14640 Cluster: Tubulin alpha-1 chain
	miR169I	19	CA213551	377-393	similar to UniRef100_Q9S822 Cluster: Heat shock protein HSP101
	miR169I	19	TC119804	144-160	weakly similar to UniRef100_A7Q701 Cluster: Chromosome chr5 scaffold_58, whole genome shotgun sequence
	miR169I	19	CA128202	489-501	similar to UniRef100_P07142 Cluster: Cytochrome c1, heme protein, mitochondrial precursor
	miR169I	19	CA261589	527-544	similar to UniRef100_A7NZI0 Cluster: Chromosome chr6 scaffold_3, whole genome shotgun sequence
	miR169I	19	TC152835	845-862	similar to UniRef100_Q8LPG6 Cluster: Serine/threonine-protein kinase-like protein
	miR169I	19	CA145678	289-304	similar to UniRef100_Q8H5A3 Cluster: Early nodulin 75-like protein
	miR169I	19	CA134891	289-304	similar to UniRef100_Q8H5A4 Cluster: Early nodulin 75-like protein
	miR169II	21	CA278636	141-158	homologue to UniRef100_A8DI40 Cluster: Peptidase M24
	miR169II	21	TC145796	383-400	weakly similar to UniRef100_A6BLV2 Cluster: HAP2 subunit of HAP complex
	miR169II	21	TC148060	493-510	weakly similar to UniRef100_A6BLV2 Cluster: HAP2 subunit of HAP complex
	miR169II	21	TC144658	431-448	similar to UniRef100_O49915 Cluster: RAPB protein
	miR169II	21	TC140885	530-547	homologue to UniRef100_Q6Q1B9 Cluster: CCAAT-box transcription factor complex WHAP12
	miR169III	21	TC144658	429-448	similar to UniRef100_O49915 Cluster: RAPB protein
	miR169III	21	TC140885	528-547	homologue to UniRef100_Q6Q1B9 Cluster: CCAAT-box transcription factor complex WHAP12
	miR169IV	21	TC144658	429-448	similar to UniRef100_O49915 Cluster: RAPB protein
	miR169IV	21	TC140885	528-547	homologue to UniRef100_Q6Q1B9 Cluster: CCAAT-box transcription factor complex WHAP12
	miR169IV	21	CA278636	141-158	homologue to UniRef100_A8DI40 Cluster: Peptidase M24
	miR169IV	21	TC145796	383-400	weakly similar to UniRef100_A6BLV2 Cluster: HAP2 subunit of HAP complex
	miR169IV	21	TC148060	493-510	weakly similar to UniRef100_A6BLV2 Cluster: HAP2 subunit of HAP complex
	miR169IV	21	CA196714	876-894
	miR169*I	19	TC142466	596-611	similar to UniRef100_Q94IM9 Cluster: P-type ATPase
	miR169*I	19	CA150825	238-254	homologue to UniRef100_A7P9Y1 Cluster: Chromosome chr14 scaffold_9, whole genome shotgun sequence
	miR169*I	19	CA256833	270-286	similar to UniRef100_A7P9Y1 Cluster: Chromosome chr14 scaffold_9, whole genome shotgun sequence
	miR169*I	19	CA214417	103-119	similar to UniRef100_A9RKD8 Cluster: Predicted protein
	miR169*I	19	CA125631	213-229	homologue to UniRef100_A9RKD8 Cluster: Predicted protein
	miR169*I	19	CA253675	201-217	homologue to UniRef100_A9RKD8 Cluster: Predicted protein
	miR169*I	19	TC121720	350-366	similar to UniRef100_A7QY40 Cluster: Chromosome undetermined scaffold_237, whole genome shotgun sequence
	miR169*I	19	TC138000	236-252	homologue to UniRef100_A9RKD8 Cluster: Predicted protein
	miR169*I	19	TC131508	213-229	homologue to UniRef100_Q6RJY1 Cluster: 60S ribosomal protein L12
	miR169*I	19	CA106811	202-218	similar to UniRef100_A9RKD8 Cluster: Predicted protein
	miR169*I	19	TC120872	171-187	homologue to UniRef100_A9RKD8 Cluster: Predicted protein
	miR169*I	19	CA163355	209-225	homologue to UniRef100_Q6QP36 Cluster: 26S proteasome regulatory complex ATPase RPT3
	miR169*I	19	TC123073	184-200	homologue to UniRef100_A9RKD8 Cluster: Predicted protein
	miR169*I	19	TC152066	170-186	homologue to UniRef100_Q6RJY1 Cluster: 60S ribosomal protein L12
	miR169*I	19	TC114043	183-199	homologue to UniRef100_A9RKD8 Cluster: Predicted protein
	miR169*I	19	TC138205	219-235	homologue to UniRef100_A9RKD8 Cluster: Predicted protein
	miR169*I	19	TC115628	209-225	homologue to UniRef100_A9RKD8 Cluster: Predicted protein
	miR169*I	19	TC113786	531-547	homologue to UniRef100_A7P9Y1 Cluster: Chromosome chr14 scaffold_9, whole genome shotgun sequence
	miR169*I	19	TC124148	641-657	similar to UniRef100_A7PHK5 Cluster: Chromosome chr17 scaffold_16, whole genome shotgun sequence
	miR169*I	19	TC127754	238-254	UniRef100_Q6QP36 Cluster: 26S proteasome regulatory complex ATPase RPT3
	miR169*I	19	TC152750	796-812	similar to UniRef100_A7PAF0 Cluster: Chromosome chr14 scaffold_9, whole genome shotgun sequence
	miR169*I	19	TC150060	799-815	similar to UniRef100_A7PHK5 Cluster: Chromosome chr17 scaffold_16, whole genome shotgun sequence
	miR169*I	19	TC123844	289-305	homologue to UniRef100_P54778 Cluster: 26S protease regulatory subunit 6B homolog
	miR169*I	19	TC120599	221-237	homologue to UniRef100_A9RKD8 Cluster: Predicted protein
	miR169*I	19	TC113064	855-871	similar to UniRef100_A7PHK5 Cluster: Chromosome chr17 scaffold_16, whole genome shotgun sequence
	miR169*I	19	TC116839	810-826	homologue to UniRef100_A7NXZ6 Cluster: Chromosome chr6 scaffold_3, whole genome shotgun sequence
	miR169*I	19	TC123160	1015-1031	similar to UniRef100_A7PZJ8 Cluster: Chromosome chr15 scaffold_40, whole genome shotgun sequence
	miR169*I	19	TC132264	58-72	similar to UniRef100_A7Q0A6 Cluster: Chromosome chr7 scaffold_42, whole genome shotgun sequence
	miR169*I	19	CA287886	116-130	homologue to UniRef100_Q8SAT1 Cluster: Elongation factor 1-alpha
	miR169*I	19	CA199333	489-503	homologue to UniRef100_Q9M7E5 Cluster: Elongation factor 1-alpha
	miR169*I	19	TC136295	82-96	homologue to UniRef100_Q8SAT1 Cluster: Elongation factor 1-alpha
	miR169*I	19	TC124679	408-422	UniRef100_Q9FYV3 Cluster: Elongation factor 1-alpha
	miR169*I	19	TC121200	740-754	UniRef100_Q9M7E0 Cluster: Elongation factor 1-alpha
	miR169*I	19	TC116039	261-275	homologue to UniRef100_Q8SAT1 Cluster: Elongation factor 1-alpha
	miR169*I	19	TC152696	621-635	homologue to UniRef100_Q9FYV3 Cluster: Elongation factor 1-alpha
	miR169*I	19	TC119584	433-447	homologue to UniRef100_Q9FYV3 Cluster: Elongation factor 1-alpha
	miR169*I	19	TC115797	246-260	homologue to UniRef100_Q8SAT1 Cluster: Elongation factor 1-alpha
	miR169*I	19	TC132915	787-801	homologue to UniRef100_Q9ZRP9 Cluster: Elongation factor 1-alpha
	miR169*I	19	TC149861	1070-1084	UniRef100_Q9FYV3 Cluster: Elongation factor 1-alpha
	miR169*I	19	CA292370	112-124	similar to UniRef100_Q0IV82 Cluster: Os11g0106200 protein
	miR169*I	19	CA234829	363-380	similar to UniRef100_A9DZE7 Cluster: Thiamin transporter membrane protein
	miR169*I	19	CA265851	478-495	similar to UniRef100_Q9FUG8 Cluster: Asparaginase
	miR169*I	19	CA121271	105-120
	miR169*I	19	CA287559	177-192	UniRef100_A1JTN1 Cluster: Frimbrial protein precursor
	miR169*I	19	CA294612	562-577	weakly similar to UniRef100_A6N0E0 Cluster: Chloroplast reductoisomerase
	miR169*I	19	TC142956	623-638	homologue to UniRef100_A7PHK5 Cluster: Chromosome chr17 scaffold_16, whole genome shotgun sequence
	miR169*I	19	TC130264	868-883	similar to UniRef100_Q40230 Cluster: Thioredoxin
	miR169*I	19	CA268500	118-131	homologue to UniRef100_Q8SAT1 Cluster: Elongation factor 1-alpha
	miR169*I	19	TC144905	370-383	homologue to UniRef100_Q1W5Z9 Cluster: Translation elongation factor 1-alpha
	miR169*I	19	CA244006	42-55	homologue to UniRef100_Q8SAT1 Cluster: Elongation factor 1-alpha
	miR169*I	19	CA216071	258-271	similar to UniRef100_Q9M516 Cluster: Elongation factor 1-alpha
	miR169*I	19	CA112687	85-104	similar to UniRef100_Q0UKB5 Cluster: Nascent polypeptide-associated complex subunit alpha
	miR169*I	19	CA189403	85-104
	miR169*I	19	TC142486	121-134	UniRef100_Q8SAT1 Cluster: Elongation factor 1-alpha
	miR169*I	19	CA206972	207-220	similar to UniRef100_Q8SAT1 Cluster: Elongation factor 1-alpha
	miR169*I	19	CA099070	129-142	homologue to UniRef100_Q8SAT1 Cluster: Elongation factor 1-alpha
	miR169*I	19	TC121144	220-233	UniRef100_Q8SAT1 Cluster: Elongation factor 1-alpha
	miR169*I	19	TC137590	73-86	UniRef100_Q8SAT1 Cluster: Elongation factor 1-alpha
	miR169*I	19	CA209905	412-425	homologue to UniRef100_Q8SAT1 Cluster: Elongation factor 1-alpha
	miR169*I	19	TC126663	240-253	UniRef100_Q8SAT1 Cluster: Elongation factor 1-alpha
	miR169*I	19	CA294922	199-212	homologue to UniRef100_Q8SAT1 Cluster: Elongation factor 1-alpha
	miR169*I	19	TC137356	323-336	homologue to UniRef100_Q8SAT1 Cluster: Elongation factor 1-alpha
	miR169*I	19	CA268369	401-414	homologue to UniRef100_Q8SAT1 Cluster: Elongation factor 1-alpha
	miR169*I	19	TC118309	489-502	weakly similar to UniRef100_Q9M015 Cluster: Uncharacterized protein At5g01610
	miR169*I	19	CA125205	26-39	homologue to UniRef100_Q8SAT1 Cluster: Elongation factor 1-alpha
	miR169*I	19	TC128612	593-606	homologue to UniRef100_Q8SAT1 Cluster: Elongation factor 1-alpha
	miR169*I	19	TC116976	459-472	UniRef100_Q8SAT1 Cluster: Elongation factor 1-alpha
	miR169*I	19	CA238523	28-41	weakly similar to UniRef100_A7Q1T6 Cluster: Chromosome chr7 scaffold_44, whole genome shotgun sequence
	miR169*I	19	TC136534	316-329	UniRef100_Q8SAT1 Cluster: Elongation factor 1-alpha
	miR169*I	19	TC116936	203-216	UniRef100_Q8SAT1 Cluster: Elongation factor 1-alpha
	miR169*I	19	TC145584	698-711	similar to UniRef100_Q8SAT2 Cluster: Elongation factor 1-alpha
	miR169*I	19	TC124067	571-584
	miR169*I	19	TC138419	142-155	homologue to UniRef100_Q8SAT1 Cluster: Elongation factor 1-alpha
	miR169*I	19	CA275254	403-416	homologue to UniRef100_Q8SAT1 Cluster: Elongation factor 1-alpha
	miR169*I	19	CA269844	350-363	homologue to UniRef100_Q8SAT1 Cluster: Elongation factor 1-alpha
	miR169*I	19	CA275288	319-332	homologue to UniRef100_Q8SAT1 Cluster: Elongation factor 1-alpha
	miR169*I	19	TC113189	237-250	UniRef100_Q8SAT1 Cluster: Elongation factor 1-alpha
	miR169*I	19	TC136233	444-457	homologue to UniRef100_O81921 Cluster: Elongation factor 1-alpha
	miR169*I	19	TC112832	389-402	UniRef100_Q8SAT1 Cluster: Elongation factor 1-alpha
	miR169*I	19	CA074066	122-135	similar to UniRef100_Q8SAT1 Cluster: Elongation factor 1-alpha
	miR169*I	19	TC132321	325-338	homologue to UniRef100_Q8SAT1 Cluster: Elongation factor 1-alpha
	miR169*I	19	TC139706	1068-1081	UniRef100_O50018 Cluster: Elongation factor 1-alpha
	miR169*I	19	CA298129	350-368	weakly similar to UniRef100_A8UAI8 Cluster: Fibroin 1
	miR169*I	19	CA227408	193-211	similar to UniRef100_Q0J5V5 Cluster: Os08g0398700 protein
	miR169*I	19	CA199101	198-214	similar to UniRef100_A7PYI9 Cluster: Chromosome chr12 scaffold_38, whole genome shotgun sequence
	miR169*I	19	CA076700	68-84	similar to UniRef100_A7PYI9 Cluster: Chromosome chr12 scaffold_38, whole genome shotgun sequence
	miR169*I	19	TC140371	309-325	similar to UniRef100_A7PYI9 Cluster: Chromosome chr12 scaffold_38, whole genome shotgun sequence
	miR171I	21	CA067169	574-594
	miR171I	21	TC151967	388-408	similar to UniRef100_Q6H6L2 Cluster: Scl1 protein
	miR171I	21	CA104875	545-565	homologue to UniRef100_Q6Z707 Cluster: Non-ribosomal peptide synthetase modules and related proteins-like
	miR171I	21	TC125947	614-634	similar to UniRef100_Q2IMJ3 Cluster: LigA
	miR171I	21	TC119571	420-440	similar to UniRef100_Q0IVV5 Cluster: Os10g0551200 protein
	miR171I	21	CA289093	605-625	similar to UniRef100_Q6KF70 Cluster: Transglutaminase
	miR171I	21	CA219178	103-121	similar to UniRef100_Q0E3L1 Cluster: Os02g0168400 protein
	miR171I	21	CA130244	123-139	similar to UniRef100_Q1DSW0 Cluster: Ribosomal protein L19
	miR171I	21	CA156238	148-164	homologue to UniRef100_Q9VWN4 Cluster: CG7358-PA
	miR172I	21	CA070879	40-59	similar to UniRef100_O75444 Cluster: Transcription factor Maf
	miR172I	21	TC139435	496-515	homologue to UniRef100_O65008 Cluster: Indeterminate spikelet 1
	miR172I	21	TC127191	545-564	homologue to UniRef100_O65008 Cluster: Indeterminate spikelet 1
	miR172I	21	TC133849	349-368	similar to UniRef100_Q2TQ34 Cluster: Transcription factor AP2D23-like
	miR172I	21	TC121292	607-626	similar to UniRef100_O65008 Cluster: Indeterminate spikelet 1
	miR172I	21	TC154350	671-690	weakly similar to UniRef100_O65008 Cluster: Indeterminate spikelet 1
	miR172I	21	TC122997	307-325	similar to UniRef100_Q0J9J3 Cluster: Os04g0649100 protein
	miR172I	21	CA103081	615-633	similar to UniRef100_Q0J9J3 Cluster: Os04g0649100 protein
	miR172I	21	TC146652	368-386	similar to UniRef100_Q0J9J3 Cluster: Os04g0649100 protein
	miR172I	21	CA215755	348-366	homologue to UniRef100_Q01UW0 Cluster: Peptidase S8 and S53 subtilisin kexin sedolisin precursor
	miR172I	21	CA261271	416-434	similar to UniRef100_Q0J3Z8 Cluster: Os08g0543900 protein
	miR172I	21	CA089276	50-69
	miR172I	21	TC141834	419-436
	miR1878I	24	No target found
	miR2120I	20	TC143673	524-542
	miR2120I	20	CA284264	171-190
	miR2120I	20	CA227104	269-285	weakly similar to UniRef100_P26354 Cluster: TATA-box-binding protein
	miR2916I	19	TC147731	533-551	homologue to UniRef100_Q9AY32 Cluster: RRNA intron-encoded homing endonuclease
	miR2916I	19	TC113803	168-185
	miR2916I	19	CA179837	341-358
	miR2916I	19	CA148166	500-517
	miR2916I	19	CA293895	111-128	similar to UniRef100_Q0JRD3 Cluster: Os01g0107000 protein
	miR2916I	19	CA204574	103-120	similar to UniRef100_Q0JRD3 Cluster: Os01g0107000 protein
	miR2916I	19	CA195314	147-164	similar to UniRef100_Q0JRD3 Cluster: Os01g0107000 protein
	miR2916I	19	TC116062	191-208	similar to UniRef100_Q657X8 Cluster: PEX14-like
	miR2916I	19	TC117630	105-122	similar to UniRef100_Q657X8 Cluster: PEX14-like
	miR2916I	19	CA181309	168-183
	miR2916I	19	CA156465	261-276	weakly similar to UniRef100_A8JFP3 Cluster: Histone methyltransferase
	miR2916I	19	TC136259	653-668	homologue to UniRef100_Q69LA6 Cluster: Probable pyridoxal biosynthesis protein PDX1.1
	miR2916I	19	CA065391	476-492	similar to UniRef100_Q1W5S0 Cluster: Ramosa 3-like protein
	miR2916I	19	TC142275	455-472	similar to UniRef100_Q93ZH0 Cluster: LysM domain-containing GPI-anchored protein 1 precursor
	miR2916I	19	TC149235	877-894	homologue to UniRef100_Q9LLB8 Cluster: Exoglucanase precursor
	miR319I	22	TC153622	223-241	similar to UniRef100_Q0D8K4 Cluster: Os07g0152000 protein
	miR319I	22	TC115735	883-902	homologue to UniRef100_Q9M7E5 Cluster: Elongation factor 1-alpha
	miR319II	21	TC153622	223-241	similar to UniRef100_Q0D8K4 Cluster: Os07g0152000 protein
	miR390I	21	TC143249	691-711	similar to UniRef100_Q0JBF9 Cluster: Os04g0534200 protein
	miR390I	21	CA254287	379-398	similar to UniRef100_Q0DN56 Cluster: Os03g0773700 protein
	miR390I	21	TC126859	153-172
	miR390II	20	TC143249	691-710	similar to UniRef100_Q0JBF9 Cluster: Os04g0534200 protein
	miR390II	20	CA254287	379-398	similar to UniRef100_Q0DN56 Cluster: Os03g0773700 protein
	miR390II	20	CA290249	376-392	weakly similar to UniRef100_A2X6S7 Cluster: Homoserine dehydrogenase
	miR390II	20	CA115045	423-442	weakly similar to UniRef100_Q9XID5 Cluster: F23M19.3
	miR390II	20	CA151010	99-114	weakly similar to UniRef100_A7PHE1 Cluster: Chromosome chr17 scaffold_16, whole genome shotgun sequence
	miR390II	20	CA244584	494-512
	miR390II	20	CA258520	144-162	similar to UniRef100_Q6Z6H7 Cluster: Armadillo/beta-catenin repeat protein-like
	miR390II	20	CA084687	595-613	similar to UniRef100_O22347 Cluster: Tubulin alpha-1 chain
	miR390II	20	CA177361	918-934	similar to UniRef100_A7NWA1 Cluster: Chromosome chr5 scaffold_2, whole genome shotgun sequence
	miR390II	20	TC126859	153-172
	miR390II	20	TC136577	201-220	similar to UniRef100_Q8GMH9 Cluster: Amino transferase
	miR390II	20	CA152130	17-35	similar to UniRef100_A9TAV9 Cluster: Predicted protein
	miR393I	21	CA272094	603-622	weakly similar to UniRef100_A7PLP6 Cluster: Chromosome chr7 scaffold_20, whole genome shotgun sequence
	miR393I	21	TC113966	88-104	similar to UniRef100_A7PA10 Cluster: Chromosome chr14 scaffold_9, whole genome shotgun sequence
	miR393I	21	TC145596	2024-05-01	homologue to UniRef100_Q0J0L4 Cluster: Os09g0505800 protein
	miR393I	21	TC155013	1016-1036
	miR393II	21	TC120009	302-319	similar to UniRef100_A7PA10 Cluster: Chromosome chr14 scaffold_9, whole genome shotgun sequence
	miR393II	21	TC117317	1421-1438	homologue to UniRef100_Q0DKP3 Cluster: Os05g0150500 protein
	miR393II	21	TC113966	88-105	similar to UniRef100_A7PA10 Cluster: Chromosome chr14 scaffold_9, whole genome shotgun sequence
	miR393II	21	TC132953	809-826
	miR393III	21	CA272094	604-624	weakly similar to UniRef100_A7PLP6 Cluster: Chromosome chr7 scaffold_20, whole genome shotgun sequence
	miR395I	21	CA069883	270-290	weakly similar to UniRef100_A7NV22 Cluster: Chromosome chr18 scaffold_1, whole genome shotgun sequence
	miR395I	21	TC151109	455-475	similar to UniRef100_O48888 Cluster: ATP sulfurylase
	miR395II	21	TC151109	454-473	similar to UniRef100_O48888 Cluster: ATP sulfurylase
	miR395II	21	CA069883	269-288	weakly similar to UniRef100_A7NV22 Cluster: Chromosome chr18 scaffold_1, whole genome shotgun sequence
	miR395II	21	TC118970	99-118	similar to UniRef100_A7WPK8 Cluster: Sulfate transporter-like protein
	miR395II	21	CA274360	256-276	homologue to UniRef100_Q6F3E9 Cluster: UDP-glucuronic acid decarboxylase
	miR395II	21	CA099507	289-309	similar to UniRef100_Q6I683 Cluster: UDP-glucuronic acid decarboxylase
	miR395II	21	TC117139	1165-1185	homologue to UniRef100_Q6I683 Cluster: UDP-glucuronic acid decarboxylase
	miR395II	21	CA086627	541-560
	miR395II	21	TC114115	701-718	homologue to UniRef100_Q43863 Cluster: Annexin p33
	miR395II	21	DN193278	277-296	similar to UniRef100_A8MS43 Cluster: Uncharacterized protein At4g22890.5
	miR395II	21	CA205282	327-346	similar to UniRef100_A8MS43 Cluster: Uncharacterized protein At4g22890.5
	miR395II	21	TC121731	96-115	similar to UniRef100_A7QKC6 Cluster: Chromosome chr2 scaffold_112, whole genome shotgun sequence
	miR395II	21	TC130127	592-613
	miR395III	20	CA069883	269-288	weakly similar to UniRef100_A7NV22 Cluster: Chromosome chr18 scaffold_1, whole genome shotgun sequence
	miR395III	20	TC151109	454-473	similar to UniRef100_O48888 Cluster: ATP sulfurylase
	miR395III	20	TC118970	99-118	similar to UniRef100_A7WPK8 Cluster: Sulfate transporter-like protein
	miR395III	20	CA077948	174-192	similar to UniRef100_Q0RSK0 Cluster: High-affinity branched-chain amino acid transport system permease protein braE
	miR395III	20	TC125914	604-621	similar to UniRef100_Q0JCI7 Cluster: Os04g0467400 protein
	miR395III	20	CA185115	360-379
	miR395III	20	TC114115	701-718	homologue to UniRef100_Q43863 Cluster: Annexin p33
	miR395III	20	CA206411	661-676	UniRef100_A7HAA8 Cluster: Ribonuclease R
	miR395IV	20	TC118970	99-118	similar to UniRef100_A7WPK8 Cluster: Sulfate transporter-like protein
	miR395IV	20	CA069883	269-288	weakly similar to UniRef100_A7NV22 Cluster: Chromosome chr18 scaffold_1, whole genome shotgun sequence
	miR395IV	20	TC151109	454-473	similar to UniRef100_O48888 Cluster: ATP sulfurylase
	miR395IV	20	TC116377	626-645	homologue to UniRef100_Q5QPZ1 Cluster: Glycosyltransferase
	miR395IV	20	TC113144	905-924	UniRef100_Q5QPZ1 Cluster: Glycosyltransferase
	miR396I	19	CA237515	109-127	similar to UniRef100_Q6AWY4 Cluster: Growth-regulating factor 5
	miR396I	19	CA090985	334-352	similar to UniRef100_Q6AWY4 Cluster: Growth-regulating factor 5
	miR396I	19	TC114009	45-63
	miR396I	19	CA175475	676-694	similar to UniRef100_Q6AWY6 Cluster: Growth-regulating factor 3
	miR396I	19	TC125465	2021-03-01
	miR396I	19	TC153507	691-709
	miR396I	19	TC126554	331-349	similar to UniRef100_Q6AWY8 Cluster: Growth-regulating factor 1
	miR396I	19	CA084837	644-660
	miR396I	19	EC325349	284-301	similar to UniRef100_A5EBQ9 Cluster: Glutamate synthase (NADH) small subunit
	miR396I	19	TC134463	472-489	similar to UniRef100_Q5S1S6 Cluster: Peroxiredoxin Q, chloroplast precursor
	miR396I	19	TC117832	655-672	homologue to UniRef100_Q5EUD4 Cluster: Protein disulfide isomerase
	miR396I	19	CA199292	556-574	similar to UniRef100_Q6AWY8 Cluster: Growth-regulating factor 1
	miR396I	19	CF571511	229-246	similar to UniRef100_A7NWX9 Cluster: Chromosome chr5 scaffold_2, whole genome shotgun sequence
	miR396I	19	CA260744	562-579
	miR396I	19	TC120151	260-277	similar to UniRef100_A7NWX9 Cluster: Chromosome chr5 scaffold_2, whole genome shotgun sequence
	miR396I	19	TC124253	447-464	similar to UniRef100_A7NWX9 Cluster: Chromosome chr5 scaffold_2, whole genome shotgun sequence
	miR396I	19	TC118245	534-551	similar to UniRef100_A7NWX9 Cluster: Chromosome chr5 scaffold_2, whole genome shotgun sequence
	miR396I	19	CA275287	345-362	similar to UniRef100_A7NWX9 Cluster: Chromosome chr5 scaffold_2, whole genome shotgun sequence
	miR396I	19	TC140643	278-297	similar to UniRef100_Q0D9L4 Cluster: Os06g0710700 protein
	miR396II	21	CA237515	109-129	similar to UniRef100_Q6AWY4 Cluster: Growth-regulating factor 5
	miR396II	21	CA090985	334-354	similar to UniRef100_Q6AWY4 Cluster: Growth-regulating factor 5
	miR396II	21	TC114009	45-65
	miR396II	21	CA175475	676-696	similar to UniRef100_Q6AWY6 Cluster: Growth-regulating factor 3
	miR396II	21	TC125465	2023-03-01
	miR396II	21	TC153507	691-711
	miR396II	21	TC126554	331-351	similar to UniRef100_Q6AWY8 Cluster: Growth-regulating factor 1
	miR396II	21	CA084837	644-662
	miR396II	21	TC152352	953-972
	miR396II	21	TC137697	473-493	similar to UniRef100_Q6AWY1 Cluster: Growth-regulating factor 8
	miR396II	21	TC130983	560-578	similar to UniRef100_Q70KS3 Cluster: TA3 protein
	miR396II	21	CA248769	87-106	similar to UniRef100_Q0E2T0 Cluster: Os02g0216300 protein
	miR396II	21	TC146386	188-207
	miR396II	21	TC146545	503-519	similar to UniRef100_Q0IZR9 Cluster: Os09g0553700 protein
	miR396II	21	CA243633	562-578	UniRef100_A7NW22 Cluster: Chromosome chr5 scaffold_2, whole genome shotgun sequence
	miR396III	21	CN610810	160-180	similar to UniRef100_A0C4Y5 Cluster: Chromosome undetermined scaffold_15, whole genome shotgun sequence
	miR396III	21	CA240723	156-175
	miR396III	21	TC115383	43-62
	miR396III	21	CA084837	642-663
	miR396III	21	CA237515	111-130	similar to UniRef100_Q6AWY4 Cluster: Growth-regulating factor 5
	miR396III	21	CA090985	336-355	similar to UniRef100_Q6AWY4 Cluster: Growth-regulating factor 5
	miR396III	21	TC114009	47-66
	miR396III	21	TC137697	475-494	similar to UniRef100_Q6AWY1 Cluster: Growth-regulating factor 8
	miR396III	21	CA175475	678-697	similar to UniRef100_Q6AWY6 Cluster: Growth-regulating factor 3
	miR396III	21	TC125465	2024-05-01
	miR396III	21	TC153507	693-712
	miR396III	21	TC130983	560-579	similar to UniRef100_Q70KS3 Cluster: TA3 protein
	miR396III	21	TC126554	333-352	similar to UniRef100_Q6AWY8 Cluster: Growth-regulating factor 1
	miR396III	21	CA213987	694-711	similar to UniRef100_Q0IUJ0 Cluster: Os11g0153600 protein
	miR396III	21	DV730852	358-374	weakly similar to UniRef100_Q0IYY4 Cluster: Os10g0148800 protein
	miR396III	21	CA140279	214-226	similar to UniRef100_Q0PIW2 Cluster: HyPRP2
	miR396*I	21	CN610810	77-97	similar to UniRef100_A0C4Y5 Cluster: Chromosome undetermined scaffold_15, whole genome shotgun sequence
	miR396*I	21	CA240723	81-99
	miR396*I	21	TC142637	229-246	similar to UniRef100_Q69S84 Cluster: Kelch repeat-containing F-box-like protein
	miR396*I	21	CA145441	39-59	similar to UniRef100_Q6YDN0 Cluster: Nitrilase 1
	miR396*I	21	CA119358	93-112
	miR397I	21	TC142804	42-62	similar to UniRef100_Q0DHL2 Cluster: Laccase-12/13 precursor
	miR397I	21	CA183151	46-66	weakly similar to UniRef100_Q5N9X2 Cluster: Laccase-4 precursor
	miR397I	21	CA196887	393-412	similar to UniRef100_Q9LKI4 Cluster: UMP synthase
	miR397I	21	TC122484	930-947	similar to UniRef100_A9YVC9 Cluster: Pyrophosphate-dependent phosphofructokinase beta subunit
	miR397I	21	CA170003	16-36	similar to UniRef100_Q10ND7 Cluster: Laccase-10 precursor
	miR397I	21	TC117778	824-844	similar to UniRef100_Q10ND7 Cluster: Laccase-10 precursor
	miR397I	21	TC148211	775-795	similar to UniRef100_A7PNP3 Cluster: Chromosome chr8 scaffold_23, whole genome shotgun sequence
	miR397I	21	AA525655	36-52	similar to UniRef100_A9T4E0 Cluster: Predicted protein
	miR397I	21	CA265300	44-60	homologue to UniRef100_A1E381 Cluster: Pyrophosphate-fructose-6-phosphate1-phosphotransferase beta subunit
	miR397I	21	TC147304	434-450	similar to UniRef100_Q41141 Cluster: Pyrophosphate--fructose 6-phosphate 1-phosphotransferase subunit beta
	miR397I	21	TC138863	519-535	similar to UniRef100_Q41141 Cluster: Pyrophosphate--fructose 6-phosphate 1-phosphotransferase subunit beta
	miR397I	21	TC114918	390-406	pyrophosphate-fructose-6-phosphate1- phosphotransferase beta subunit
	miR397I	21	TC131206	67-82
	miR397I	21	TC149139	991-1006	similar to UniRef100_A7PXR9 Cluster: Chromosome chr15 scaffold_37, whole genome shotgun sequence
	miR397I	21	TC130115	377-388
	miR397II	21	CA170003	13-33	similar to UniRef100_Q10ND7 Cluster: Laccase-10 precursor
	miR397II	21	TC117778	821-841	similar to UniRef100_Q10ND7 Cluster: Laccase-10 precursor
	miR397II	21	TC139953	65-83	similar to UniRef100_Q8W0V8 Cluster: Laccase LAC6-2
	miR397II	21	TC142804	41-59	similar to UniRef100_Q0DHL2 Cluster: Laccase-12/13 precursor
	miR397II	21	CA183151	45-62	weakly similar to UniRef100_Q5N9X2 Cluster: Laccase-4 precursor
	miR397II	21	CA163556	303-323	similar to UniRef100_Q8L4Y3 Cluster: Diphenol oxidase laccase
	miR397II	21	CA163560	304-324	similar to UniRef100_Q8L4Y3 Cluster: Diphenol oxidase laccase
	miR397II	21	TC148211	772-792	similar to UniRef100_A7PNP3 Cluster: Chromosome chr8 scaffold_23, whole genome shotgun sequence
	miR397II	21	TC137847	335-353	similar to UniRef100_Q6YYV0 Cluster: CBS domain containing protein-like
	miR397II	21	TC125425	635-653	weakly similar to UniRef100_Q944L1 Cluster: At1g70780/F5A18_4
	miR397II	21	CA285222	448-467	UniRef100_Q41409 Cluster: Glucose transporter
	miR397II	21	TC134972	442-461	UniRef100_Q41409 Cluster: Glucose transporter
	miR398I	22	TC112854	935-956	homologue to UniRef100_Q94KS7 Cluster: Beta-expansin 7 precursor
	miR398I	22	TC136123	131-150	similar to UniRef100_A7Q737 Cluster: Chromosome chr5 scaffold_58, whole genome shotgun sequence
	miR398I	22	TC120003	173-192	similar to UniRef100_Q93WS1 Cluster: Selenium binding protein
	miR398I	22	CA124904	137-156	similar to UniRef100_A7Q737 Cluster: Chromosome chr5 scaffold_58, whole genome shotgun sequence
	miR398I	22	CA233608	219-238	similar to UniRef100_Q1M2Z3 Cluster: Selenium binding protein
	miR398I	22	TC136146	180-199	similar to UniRef100_A7Q737 Cluster: Chromosome chr5 scaffold_58, whole genome shotgun sequence
	miR398I	22	CA170115	320-339	similar to UniRef100_Q6ZXK6 Cluster: Kelch repeat containing protein
	miR398I	22	TC131025	327-346	similar to UniRef100_Q6ZXK6 Cluster: Kelch repeat containing protein
	miR398I	22	CA124259	329-348	similar to UniRef100_Q6ZXK6 Cluster: Kelch repeat containing protein
	miR398I	22	CA196471	318-337	similar to UniRef100_Q6ZXK6 Cluster: Kelch repeat containing protein
	miR398I	22	CA231219	160-179	similar to UniRef100_Q6ZXK6 Cluster: Kelch repeat containing protein
	miR398I	22	CA155584	568-589
	miR398II	21	TC112854	935-954	homologue to UniRef100_Q94KS7 Cluster: Beta-expansin 7 precursor
	miR398II	21	TC136123	131-150	similar to UniRef100_A7Q737 Cluster: Chromosome chr5 scaffold_58, whole genome shotgun sequence
	miR398II	21	TC154608	1056-1075	homologue to UniRef100_A1X810 Cluster: 14-3-3E
	miR398II	21	TC120003	173-192	similar to UniRef100_Q93WS1 Cluster: Selenium binding protein
	miR398II	21	CA124904	137-156	similar to UniRef100_A7Q737 Cluster: Chromosome chr5 scaffold_58, whole genome shotgun sequence
	miR398II	21	CA233608	219-238	similar to UniRef100_Q1M2Z3 Cluster: Selenium binding protein
	miR398II	21	TC136146	180-199	similar to UniRef100_A7Q737 Cluster: Chromosome chr5 scaffold_58, whole genome shotgun sequence
	miR398II	21	TC146582	914-932	similar to UniRef100_A7NYD3 Cluster: Chromosome chr6 scaffold_3, whole genome shotgun sequence
	miR398II	21	CA170115	320-339	similar to UniRef100_Q6ZXK6 Cluster: Kelch repeat containing protein
	miR398II	21	TC131025	327-346	similar to UniRef100_Q6ZXK6 Cluster: Kelch repeat containing protein
	miR398II	21	CA124259	329-348	similar to UniRef100_Q6ZXK6 Cluster: Kelch repeat containing protein
	miR398II	21	CA196471	318-337	similar to UniRef100_Q6ZXK6 Cluster: Kelch repeat containing protein
	miR398II	21	CA231219	160-179	similar to UniRef100_Q6ZXK6 Cluster: Kelch repeat containing protein
	miR398II	21	CA155584	568-587
	miR398II	21	CA107838	230-249	weakly similar to UniRef100_Q6DC49 Cluster: Tubulin, alpha 8 like 3
	miR399I	21	CA101430	463-481	similar to UniRef100_Q0JLH2 Cluster: Os01g0600500 protein
	miR399I	21	TC114784	764-782
	miR399II	20	CA098929	770-790
	miR399II	20	BQ534240	2024-05-01	similar to UniRef100_A7P673 Cluster: Chromosome chr4 scaffold_6, whole genome shotgun sequence
	miR399II	20	CA264190	308-326	homologue to UniRef100_Q49B44 Cluster: Inorganic phosphate transporter 3
	miR399II	20	CA101430	463-481	similar to UniRef100_Q0JLH2 Cluster: Os01g0600500 protein
	miR399II	20	DN195732	13-31	similar to UniRef100_Q0DHB1 Cluster: Os05g0479700 protein
	miR399II	20	TC116230	315-333	homologue to UniRef100_Q49B44 Cluster: Inorganic phosphate transporter 3
	miR399II	20	CA157286	308-326	homologue to UniRef100_Q49B44 Cluster: Inorganic phosphate transporter 3
	miR399II	20	TC134593	346-364	homologue to UniRef100_Q49B44 Cluster: Inorganic phosphate transporter 3
	miR399II	20	TC114784	764-782
	miR399II	20	CA142972	538-557	weakly similar to UniRef100_A7NW05 Cluster: Chromosome chr5 scaffold_2, whole genome shotgun sequence
	miR399II	20	CA127089	216-233	similar to UniRef100_A7P3I1 Cluster: Chromosome chr1 scaffold_5, whole genome shotgun sequence
	miR399III	21	CA098929	770-790
	miR399III	21	BQ534240	2024-05-01	similar to UniRef100_A7P673 Cluster: Chromosome chr4 scaffold_6, whole genome shotgun sequence
	miR399III	21	CA264190	307-326	homologue to UniRef100_Q49B44 Cluster: Inorganic phosphate transporter 3
	miR399III	21	DN195732	1931-12-01	similar to UniRef100_Q0DHB1 Cluster: Os05g0479700 protein
	miR399III	21	TC116230	314-333	homologue to UniRef100_Q49B44 Cluster: Inorganic phosphate transporter 3
	miR399III	21	CA157286	307-326	homologue to UniRef100_Q49B44 Cluster: Inorganic phosphate transporter 3
	miR399III	21	TC134593	345-364	homologue to UniRef100_Q49B44 Cluster: Inorganic phosphate transporter 3
	miR399III	21	CA101430	463-481	similar to UniRef100_Q0JLH2 Cluster: Os01g0600500 protein
	miR399*I	21	TC145620	375-392	similar to UniRef100_A7PAF0 Cluster: Chromosome chr14 scaffold_9, whole genome shotgun sequence
	miR399*I	21	CA075475	401-418	similar to UniRef100_A7PAF0 Cluster: Chromosome chr14 scaffold_9, whole genome shotgun sequence
	miR399*I	21	TC152750	351-368	similar to UniRef100_A7PAF0 Cluster: Chromosome chr14 scaffold_9, whole genome shotgun sequence
	miR399*I	21	TC136989	588-604	weakly similar to UniRef100_Q3HTK2 Cluster: Pherophorin-C5 protein precursor
	miR399*I	21	CF576154	266-286	homologue to UniRef100_Q94JH8 Cluster: Cold induced protein-like
	miR399*I	21	CA301515	417-437	similar to UniRef100_Q94JH8 Cluster: Cold induced protein-like
	miR399*I	21	TC129783	471-491	similar to UniRef100_Q94JH8 Cluster: Cold induced protein-like
	miR399*I	21	TC143914	434-454	similar to UniRef100_Q94JH8 Cluster: Cold induced protein-like
	miR399*I	21	TC143275	413-433	similar to UniRef100_Q94JH8 Cluster: Cold induced protein-like
	miR399*I	21	CA157496	416-436	similar to UniRef100_Q94JH8 Cluster: Cold induced protein-like
	miR399*I	21	CA218820	97-116	similar to UniRef100_Q6K620 Cluster: Leucine-rich repeat-like protein
	miR399*I	21	TC132028	353-372	similar to UniRef100_Q6K620 Cluster: Leucine-rich repeat-like protein
	miR399*I	21	TC127155	348-367	similar to UniRef100_Q6K620 Cluster: Leucine-rich repeat-like protein
	miR399*I	21	CA130929	578-598	weakly similar to UniRef100_Q26226 Cluster: Ubiquitin
	miR399*I	21	CA120505	344-362
	miR399*I	21	CA102224	123-141	similar to UniRef100_A2YMC5 Cluster: Probable histone H2A.1
	miR444I	21	CA185819	288-308	similar to UniRef100_A7P352 Cluster: Chromosome chr1 scaffold_5, whole genome shotgun sequence
	miR444I	21	CA269598	18-38	similar to UniRef100_Q6Z6W2 Cluster: MADS-box transcription factor 57
	miR444I	21	CA192513	288-308	similar to UniRef100_A7P352 Cluster: Chromosome chr1 scaffold_5, whole genome shotgun sequence
	miR444I	21	TC150124	197-217	UniRef100_Q84KZ4 Cluster: MADS-box transcription factor MADS2
	miR444I	21	TC152641	418-438	UniRef100_Q84KZ4 Cluster: MADS-box transcription factor MADS2
	miR444I	21	DV734386	147-167	UniRef100_Q6Z6W2 Cluster: MADS-box transcription factor 57
	miR444I	21	DV734310	144-164	UniRef100_Q6Z6W2 Cluster: MADS-box transcription factor 57
	miR444I	21	CA287375	155-175	similar to UniRef100_Q6Z6W2 Cluster: MADS-box transcription factor 57
	miR444I	21	TC153894	73-93	UniRef100_Q6Z6W2 Cluster: MADS-box transcription factor 57
	miR444I	21	CA186150	117-137	UniRef100_A9J228 Cluster: MIKC-type MADS-box transcription factor WM30
	miR444I	21	CA105916	325-345	UniRef100_Q6Z6W2 Cluster: MADS-box transcription factor 57
	miR444I	21	CA192623	21-40	similar to UniRef100_Q0IWC3 Cluster: Os10g0519300 protein
	miR444I	21	TC143702	37-56	similar to UniRef100_Q0IWC3 Cluster: Os10g0519300 protein
	miR444I	21	TC131725	43-62	similar to UniRef100_Q0IWC3 Cluster: Os10g0519300 protein
	miR444I	21	CA227453	27-46	similar to UniRef100_Q0IWC3 Cluster: Os10g0519300 protein
	miR444I	21	CA114577	154-173	similar to UniRef100_Q0INC5 Cluster: DEAD-box ATP-dependent RNA helicase 28
	miR444I	21	CA190583	46-65	similar to UniRef100_Q0IWC3 Cluster: Os10g0519300 protein
	miR444I	21	TC117971	556-575	similar to UniRef100_Q0INC5 Cluster: DEAD-box ATP-dependent RNA helicase 28
	miR444I	21	TC125328	118-137	similar to UniRef100_Q0INC5 Cluster: DEAD-box ATP-dependent RNA helicase 28
	miR444I	21	TC138833	958-977	similar to UniRef100_Q84SC7 Cluster: Zinc finger (C3HC4-type RING finger) protein-like
	miR444I	21	CA216684	567-584	homologue to UniRef100_A2XS59 Cluster: Ribosomal protein S8
	miR444I	21	CA226049	506-523	homologue to UniRef100_A2XS59 Cluster: Ribosomal protein S8
	miR444I	21	CA169859	114-133	similar to UniRef100_Q43475 Cluster: SNF1-related protein kinase
	miR444I	21	CA271228	95-113
	miR444I	21	CA291754	351-370	homologue to UniRef100_Q944C6 Cluster: Small Ras-related GTP-binding protein
	miR444I	21	CA268116	530-549	homologue to UniRef100_Q944C6 Cluster: Small Ras-related GTP-binding protein
	miR444I	21	TC121912	367-386	homologue to UniRef100_Q944C6 Cluster: Small Ras-related GTP-binding protein
	miR444I	21	CA282091	443-462	homologue to UniRef100_Q944C6 Cluster: Small Ras-related GTP-binding protein
	miR444I	21	TC122285	473-492	homologue to UniRef100_Q944C6 Cluster: Small Ras-related GTP-binding protein
	miR444I	21	TC115912	514-533	homologue to UniRef100_Q944C6 Cluster: Small Ras-related GTP-binding protein
	miR444I	21	TC116626	556-575	homologue to UniRef100_Q944C6 Cluster: Small Ras-related GTP-binding protein
	miR444I	21	TC129174	525-544	homologue to UniRef100_Q944C6 Cluster: Small Ras-related GTP-binding protein
	miR444I	21	TC147043	386-405	similar to UniRef100_Q944C6 Cluster: Small Ras-related GTP-binding protein
	miR444I	21	TC113751	694-713	homologue to UniRef100_Q944C6 Cluster: Small Ras-related GTP-binding protein
	miR444I	21	TC143360	787-806	homologue to UniRef100_Q944C6 Cluster: Small Ras-related GTP-binding protein
	miR444II	21	CA269598	18-38	similar to UniRef100_Q6Z6W2 Cluster: MADS-box transcription factor 57
	miR444II	21	CA185819	288-308	similar to UniRef100_A7P352 Cluster: Chromosome chr1 scaffold_5, whole genome shotgun sequence
	miR444II	21	CA192513	288-308	similar to UniRef100_A7P352 Cluster: Chromosome chr1 scaffold_5, whole genome shotgun sequence
	miR444II	21	TC150124	197-217	UniRef100_Q84KZ4 Cluster: MADS-box transcription factor MADS2
	miR444II	21	TC152641	418-438	UniRef100_Q84KZ4 Cluster: MADS-box transcription factor MADS2
	miR444II	21	TC138833	958-977	similar to UniRef100_Q84SC7 Cluster: Zinc finger (C3HC4-type RING finger) protein-like
	miR444II	21	CF572862	361-379	homologue to UniRef100_Q6NUX5 Cluster: Methionine aminopeptidase
	miR444II	21	TC121842	423-441
	miR444II	21	CA177890	273-291	similar to UniRef100_P21542 Cluster: 4''-mycarosyl isovaleryl-CoA transferase
	miR444II	21	TC151921	1038-1056
	miR444II	21	CA192623	21-40	similar to UniRef100_Q0IWC3 Cluster: Os10g0519300 protein
	miR444II	21	TC143702	37-56	similar to UniRef100_Q0IWC3 Cluster: Os10g0519300 protein
	miR444II	21	TC131725	43-62	similar to UniRef100_Q0IWC3 Cluster: Os10g0519300 protein
	miR444II	21	CA227453	27-46	similar to UniRef100_Q0IWC3 Cluster: Os10g0519300 protein
	miR444II	21	CA262910	479-497
	miR444II	21	CA124159	461-479
	miR444II	21	TC141617	519-537
	miR444II	21	CA267749	185-203	similar to UniRef100_A4T906 Cluster: Extracellular solute-binding protein family 5
	miR444II	21	TC114869	490-508
	miR444II	21	TC154089	203-221
	miR444II	21	TC115403	466-484
	miR444II	21	CA114577	154-173	similar to UniRef100_Q0INC5 Cluster: DEAD-box ATP-dependent RNA helicase 28
	miR444II	21	TC125888	538-557
	miR444II	21	TC117971	556-575	similar to UniRef100_Q0INC5 Cluster: DEAD-box ATP-dependent RNA helicase 28
	miR444II	21	TC135273	545-564	homologue to UniRef100_A2XS59 Cluster: Ribosomal protein S8
	miR444II	21	TC125328	118-137	similar to UniRef100_Q0INC5 Cluster: DEAD-box ATP-dependent RNA helicase 28
	miR444II	21	CA277700	249-266	similar to UniRef100_Q0DSS4 Cluster: Os03g0291800 protein
	miR444III	21	CA269598	18-38	similar to UniRef100_Q6Z6W2 Cluster: MADS-box transcription factor 57
	miR444III	21	CA274433	166-186	homologue to UniRef100_A9J228 Cluster: MIKC-type MADS-box transcription factor WM30
	miR444III	21	CA297918	166-186	similar to UniRef100_Q0JCM7 Cluster: Os04g0461400 protein
	miR444III	21	TC137114	724-741	homologue to UniRef100_A2ZBW5 Cluster: Vacuolar ATP synthase 16 kDa proteolipid subunit
	miR444III	21	CA185819	288-308	similar to UniRef100_A7P352 Cluster: Chromosome chr1 scaffold_5, whole genome shotgun sequence
	miR444III	21	CA192513	288-308	similar to UniRef100_A7P352 Cluster: Chromosome chr1 scaffold_5, whole genome shotgun sequence
	miR444III	21	TC150124	197-217	UniRef100_Q84KZ4 Cluster: MADS-box transcription factor MADS2
	miR444III	21	TC152641	418-438	UniRef100_Q84KZ4 Cluster: MADS-box transcription factor MADS2
	miR444III	21	CA124072	1931-12-01
	miR444III	21	TC138833	958-977	similar to UniRef100_Q84SC7 Cluster: Zinc finger (C3HC4-type RING finger) protein-like
	miR444III	21	TC130628	374-394
	miR444III	21	CA192623	21-40	similar to UniRef100_Q0IWC3 Cluster: Os10g0519300 protein
	miR444III	21	TC143702	37-56	similar to UniRef100_Q0IWC3 Cluster: Os10g0519300 protein
	miR444III	21	TC131725	43-62	similar to UniRef100_Q0IWC3 Cluster: Os10g0519300 protein
	miR444III	21	CA227453	27-46	similar to UniRef100_Q0IWC3 Cluster: Os10g0519300 protein
	miR5013I	18	CA296837	2017-02-01	similar to UniRef100_Q68HV3 Cluster: LEA protein 12
	miR5013I	18	TC130779	506-521
	miR5013I	18	TC116757	671-687	homologue to UniRef100_A7Q8N0 Cluster: Chromosome chr5 scaffold_64, whole genome shotgun sequence
	miR5013I	18	CA065340	485-502	similar to UniRef100_Q9SKJ9 Cluster: Expressed protein
	miR5013I	18	TC119054	415-430	homologue to UniRef100_Q8H930 Cluster: Probable UDP-arabinose 4-epimerase 1
	miR5013I	18	TC115933	864-879	similar to UniRef100_A7PX90 Cluster: Chromosome chr12 scaffold_36, whole genome shotgun sequence
	miR5013I	18	CA199342	247-262	homologue to UniRef100_Q3UZ39-2 Cluster: Isoform 2 of Q3UZ39
	miR5013I	18	CA122431	45-60	similar to UniRef100_A8PGN6 Cluster: Predicted protein
	miR5013I	18	TC140370	209-224	similar to UniRef100_Q6IGT5 Cluster: HDC05285
	miR5013I	18	TC136232	1134-1150	similar to UniRef100_Q59IV5 Cluster: Plastidic phosphate translocator-like protein2
	miR5013I	18	TC146909	482-498	similar to UniRef100_Q59IV5 Cluster: Plastidic phosphate translocator-like protein2
	miR5013I	18	CA150518	108-124
	miR5013I	18	CA177548	250-264	weakly similar to UniRef100_Q10DS1 Cluster: Myb-like DNA-binding domain containing protein, expressed
	miR5021I	21	TC135528	367-385	similar to UniRef100_A7NUF0 Cluster: Chromosome chr18 scaffold_1, whole genome shotgun sequence
	miR5021I	21	TC138362	893-912	similar to UniRef100_Q0JQT8 Cluster: Os01g0139200 protein
	miR5021I	21	TC130926	688-707	similar to UniRef100_Q0JQT8 Cluster: Os01g0139200 protein
	miR5021I	21	TC120857	673-692	weakly similar to UniRef100_Q7PC52 Cluster: Chitinase A
	miR5021I	21	TC121943	221-240	similar to UniRef100_Q9ZQW0 Cluster: Response regulator
	miR5021I	21	CA222779	327-346	homologue to UniRef100_Q0DSS4 Cluster: Os03g0291800 protein
	miR5021I	21	TC126704	566-585	similar to UniRef100_A7PHB4 Cluster: Chromosome chr17 scaffold_16, whole genome shotgun sequence
	miR5021I	21	CA078218	483-502	similar to UniRef100_Q2TN79 Cluster: Ethylene-responsive element binding protein 2
	miR5021I	21	CA094670	50-69	similar to UniRef100_Q0IQV3 Cluster: Os11g0705800 protein
	miR5021I	21	CA224246	81-100	similar to UniRef100_Q7T1Q6 Cluster: Blue-sensitive opsin
	miR5021I	21	CA069003	26-45	homologue to UniRef100_Q53NK6 Cluster: Myb-related protein MYBAS1
	miR5021I	21	CA152154	526-545	homologue to UniRef100_Q304Y2 Cluster: UDP-glucuronic acid 4-epimerase
	miR5021I	21	CA217837	355-374	homologue to UniRef100_Q32SG4 Cluster: Protein WRKY1
	miR5021I	21	TC129404	364-383
	miR5021I	21	CA204721	81-100
	miR5021I	21	TC142331	706-723	similar to UniRef100_Q8H562 Cluster: C3HC4-type RING zinc finger protein-like
	miR5021I	21	CA179687	2019-02-01	similar to UniRef100_Q0D6I0 Cluster: Os07g0477500 protein
	miR5021I	21	TC154654	128-148	similar to UniRef100_Q338P4 Cluster: Expressed protein
	miR5021I	21	CA176252	134-154	similar to UniRef100_Q6YZT4 Cluster: BKRF1 encodes EBNA-1 protein, latent cycle gene-like
	miR5021I	21	TC132727	2023-03-01	similar to UniRef100_Q2JC19 Cluster: Ribulose-5-phosphate 3-epimerase
	miR5021I	21	TC148731	1118-1136	homologue to UniRef100_Q0DSS4 Cluster: Os03g0291800 protein
	miR5021I	21	TC120373	796-814	homologue to UniRef100_Q0N3Y8 Cluster: CALYX/PEP
	miR5021I	21	TC126477	594-612	similar to UniRef100_A7QCF7 Cluster: Chromosome undetermined scaffold_77, whole genome shotgun sequence
	miR5021I	21	CA268980	384-402	similar to UniRef100_Q0ISC2 Cluster: Os11g0538400 protein
	miR5021I	21	CA268985	384-402	similar to UniRef100_A5NMJ5 Cluster: LigA
	miR5021I	21	CA217375	501-519	similar to UniRef100_UPI0000660214 Cluster: Homolog of Homo sapiens Splice Isoform 3 of Serine/threonine-protein kinase WNK4
	miR5021I	21	TC117595	669-687
	miR5021I	21	CA218162	158-176	similar to UniRef100_A7PHE5 Cluster: Chromosome chr17 scaffold_16, whole genome shotgun sequence
	miR5021I	21	CA287673	635-653	homologue to UniRef100_A5P159 Cluster: Major facilitator superfamily MFS_1 precursor
	miR5021I	21	CA114681	197-215
	miR5021I	21	CA084555	253-271	similar to UniRef100_Q5C6Q7 Cluster: SJCHGC03250 protein
	miR5021I	21	CA145996	406-424	similar to UniRef100_Q0DWN3 Cluster: Os02g0805500 protein
	miR5021I	21	TC152658	232-248	similar to UniRef100_A5NYI8 Cluster: LigA
	miR5021I	21	TC139751	687-703
	miR5021I	21	CA091459	50-66	homologue to UniRef100_A5HIF5 Cluster: Rop
	miR5021I	21	CA212623	125-141	weakly similar to UniRef100_O49180 Cluster: Rac-like small GTP binding protein
	miR5021I	21	CA165052	61-77	homologue to UniRef100_Q6ZHA3 Cluster: Rac-like GTP-binding protein 6 precursor
	miR5021I	21	CA235067	80-96	similar to UniRef100_P93619 Cluster: Ted2 protein
	miR5021I	21	CA243431	167-183	similar to UniRef100_Q6EP31 Cluster: Rac-like GTP-binding protein 5 precursor
	miR5021I	21	TC151516	409-425	similar to UniRef100_Q8LPX2 Cluster: 36I5.7
	miR5021I	21	TC136985	638-657	similar to UniRef100_A3LQY9 Cluster: Nonribosomal protein of the nucleolus and coiled bodies
	miR5021I	21	CA134888	435-454	homologue to UniRef100_Q8H430 Cluster: Breast adenocarcinoma marker-like
	miR5021I	21	TC150762	585-604	weakly similar to UniRef100_Q7PC53 Cluster: Chitinase B
	miR5021I	21	CA200432	477-496	homologue to UniRef100_A5IMX4 Cluster: Glycosyl transferase, group 1
	miR5021I	21	TC145957	261-280
	miR5021I	21	CA216466	103-122	similar to UniRef100_O23876 Cluster: PCF2
	miR5021I	21	CA182326	149-168	weakly similar to UniRef100_A9RSB7 Cluster: Predicted protein
	miR5021I	21	CA248998	399-418
	miR5021I	21	CA116298	73-92	homologue to UniRef100_A1X5W4 Cluster: Bax inhibitor-1
	miR5021I	21	CA249279	57-76	weakly similar to UniRef100_Q7PWB2 Cluster: AGAP009028-PA
	miR5021I	21	CA248286	192-211	similar to UniRef100_Q8W510 Cluster: HMG type nucleosome/chromatin assembly factor D
	miR5021I	21	CA229496	505-524	similar to UniRef100_O65068 Cluster: 60S ribosomal protein L17
	miR5021I	21	CA165597	52-71	weakly similar to UniRef100_Q68BK1 Cluster: Poly(A) binding protein I
	miR5021I	21	CA214366	64-83
	miR5021I	21	CA284256	136-155	similar to UniRef100_Q05CG6 Cluster: CHD4 protein
	miR5021I	21	CA138933	393-412	homologue to UniRef100_Q6QJ78 Cluster: Phospholipase C
	miR5021I	21	CA207053	75-94	similar to UniRef100_UPI0000F33F49 Cluster: RRP1-like protein B.
	miR5021I	21	CA249023	178-197
	miR5021I	21	CF571863	241-260	similar to UniRef100_Q53RP5 Cluster: Malic enzyme
	miR5021I	21	CF576542	66-85	weakly similar to UniRef100_Q681A9 Cluster: Histone-H4-like protein
	miR5021I	21	CA286824	200-219	similar to UniRef100_A9V5Q2 Cluster: Predicted protein
	miR5021I	21	CF571033	2022-03-01	similar to UniRef100_Q8IXE5 Cluster: Seven transmembrane helix receptor
	miR5021I	21	TC112763	1432-1449	UniRef100_Q5MD11 Cluster: Glutamine synthetase
	miR5021I	21	TC154202	159-176
	miR5021I	21	TC152457	40-57
	miR5021I	21	TC151381	297-314
	miR5021I	21	TC121004	96-113	similar to UniRef100_Q0IUG1 Cluster: Os11g0158700 protein
	miR5021I	21	TC154523	681-698	similar to UniRef100_Q5MD11 Cluster: Glutamine synthetase
	miR5021I	21	TC150665	492-509	similar to UniRef100_P04770 Cluster: Glutamine synthetase PR-1
	miR5021I	21	CA104571	37-54	similar to UniRef100_Q0IUG1 Cluster: Os11g0158700 protein
	miR5021I	21	TC113845	83-100	similar to UniRef100_Q0IUG1 Cluster: Os11g0158700 protein
	miR5021I	21	CA103175	37-54	homologue to UniRef100_Q0IUG1 Cluster: Os11g0158700 protein
	miR5021I	21	CA125578	17-34	similar to UniRef100_Q9BIU2 Cluster: Fibroin 1
	miR5021I	21	CA172695	190-207	similar to UniRef100_Q69S65 Cluster: AAA-type ATPase-like
	miR5021I	21	CA234772	312-329	similar to UniRef100_A0NNM6 Cluster: ABC branched amino acid transporter family, periplasmic substrate- binding subunit
	miR5021I	21	CA171239	176-193
	miR5021I	21	TC138112	150-167
	miR5021I	21	CA241960	248-265	weakly similar to UniRef100_Q5ZMJ9 Cluster: Serine/arginine repetitive matrix protein 1
	miR5021I	21	CA133249	258-273	weakly similar to UniRef100_Q05RL9 Cluster: Possible membrane associated protease
	miR5021I	21	CA179020	186-201
	miR5021I	21	CA168517	459-474
	miR5021I	21	CA269945	372-391	similar to UniRef100_Q2IMJ3 Cluster: LigA
	miR5021I	21	CA147439	303-323	weakly similar to UniRef100_Q9VPS3 Cluster: CG2839-PA
	miR528I	21	CA290495	151-171	homologue to UniRef100_Q0JHQ8 Cluster: Os01g0848900 protein
	miR528I	21	DV636127	145-163	similar to UniRef100_P10562 Cluster: Canavalin precursor
	miR528I	21	TC153559	492-510
	miR528I	21	CA092388	145-163	similar to UniRef100_O49960 Cluster: Polyphenol oxidase
	miR528I	21	TC149276	143-161	weakly similar to UniRef100_A7QW35 Cluster: Chromosome undetermined scaffold_198, whole genome shotgun sequence
	miR528I	21	CN611614	25-44	weakly similar to UniRef100_A2Y606 Cluster: Proteasome subunit alpha type
	miR528I	21	CA169526	442-461	similar to UniRef100_UPI0001631FDE Cluster: membrane protein, HPP family/CBS domain
	miR528I	21	CA077783	500-519	similar to UniRef100_A8BLN1 Cluster: Protein 21.1
	miR528I	21	TC135090	863-880	similar to UniRef100_A6MD06 Cluster: UBX domain-containing protein
	miR528I	21	CA084412	468-486	weakly similar to UniRef100_A7NWK3 Cluster: Chromosome chr5 scaffold_2, whole genome shotgun sequence
	miR528I	21	CA084589	460-478	weakly similar to UniRef100_A7PUA2 Cluster: Chromosome chr7 scaffold_31, whole genome shotgun sequence
	miR528I	21	CA113899	588-606	homologue to UniRef100_A2ZDY4 Cluster: Adenosylhomocysteinase
	miR528I	21	CN611072	178-196
	miR528I	21	TC137222	608-626	weakly similar to UniRef100_A7P9E6 Cluster: Chromosome chr3 scaffold_8, whole genome shotgun sequence
	miR528I	21	TC148211	102-121	similar to UniRef100_A7PNP3 Cluster: Chromosome chr8 scaffold_23, whole genome shotgun sequence
	miR529I	21	TC152554	407-425	similar to UniRef100_Q9SM15 Cluster: SBP-domain protein 5
	miR529I	21	TC113488	325-343	similar to UniRef100_Q9SM14 Cluster: SBP-domain protein 6
	miR529I	21	CA072223	538-556	similar to UniRef100_Q9SM15 Cluster: SBP-domain protein 5
	miR529I	21	CA228340	388-406	similar to UniRef100_Q9SM15 Cluster: SBP-domain protein 5
	miR529I	21	CA164574	116-137
	miR529I	21	CA165974	511-531	similar to UniRef100_A7PVM7 Cluster: Chromosome chr9 scaffold_33, whole genome shotgun sequence
	miR529I	21	CA157375	605-625	homologue to UniRef100_A7PVM7 Cluster: Chromosome chr9 scaffold_33, whole genome shotgun sequence
	miR529I	21	TC152095	363-379
	miR529I	21	TC121634	212-228	homologue to UniRef100_Q49I54 Cluster: Teosinte glume architecture 1
	miR529I	21	TC134780	28-44	homologue to UniRef100_Q49I54 Cluster: Teosinte glume architecture 1
	miR529I	21	CA186028	442-458	similar to UniRef100_Q49I54 Cluster: Teosinte glume architecture 1
	miR529I	21	CA106212	113-132	similar to UniRef100_A7PN50 Cluster: Chromosome chr1 scaffold_22, whole genome shotgun sequence
	miR529I	21	CA257754	130-149
	miR529I	21	CA222303	195-214
