# Supplementary material for: Differential sRNA Regulation in Leaves and Roots of Sugarcane under Water Depletion
Source: PLoS One. 2014 Apr 2;9(4):e93822. doi: 10.1371/journal.pone.0093822 (PMC3973653; doi:10.1371/journal.pone.0093822)
Supplement: File S7 — siRNA candidates from targets of miRNA 22-nt in each library. (XLSX) [file pone.0093822.s007.xlsx]

## Sheet: Plan1
	File S7: siRNAs candidates from targets of miRNA 22-nt in each library.
	siRNA candidate sequence - T0h	Number of reads	miRNA target	%ID	E-value	Score		siRNA candidate sequence - T24h	Number of reads	miRNA target	%ID	E-value	Score		siRNA candidate sequence - S0h	Number of reads	miRNA target	%ID	E-value	Score		siRNA candidate sequence - S24h	Number of reads	miRNA target	%ID	E-value	Score
	TGGATTGAAGGGAGCTCTGT	98	CA229394	94.44	0.001	28.2		TATGGATTGAAGGGAGCTCTG	53	CA229394	94.44	0.001	28.2		TCTGGATTGAAGGGAGCTCTG	259	CA229394	94.44	0.001	28.2		TGGGGAAGCAATTCGTCGAAC	107	CA185455	95.24	2e-05	34.2
	TATGGATTGAAGGGAGCTCTG	64	CA229394	94.44	0.001	28.2		TCTGGATTGAAGGGAGCTCTG	216	CA229394	94.44	0.001	28.2		TTTGGATCGAAGGGAGCTCTG	130	CA229394	100.00	1e-06	38.2		GATGGATTGAAGGGAGCTCTG	94	CA229394	94.44	0.001	28.2
	TGTGGATTGAAGGGAGCTCTG	57	CA229394	94.44	0.001	28.2		TTTGGATTGAAGGGAGCTCAG	50	CA229394	94.44	0.001	28.2		GACTTTGGATTGAAGGGAGCTCTG	59	CA229394	94.74	0.0003	30.2		TATGGATTGAAGGGAGCTCTG	92	CA229394	94.44	0.001	28.2
	TGGATTGAAGGGAGCTCTT	75	CA229394	94.74	0.0002	30.2		TTTGGATTGAAGGGAGCTCTTC	276	CA229394	95.24	2e-05	34.2		TTTGGATTGAAGGGAGCTCTGTT	93	CA229394	94.74	0.0003	30.2		TTTGGATTGAAGGGAGCTCAG	67	CA229394	94.44	0.001	28.2
	TCTGGATTGAAGGGAGCTCTG	351	CA229394	94.44	0.001	28.2		TTTGGATCGAAGGGAGCTCTG	173	CA229394	100.00	1e-06	38.2		TTTGGATTGAAGGGAGCTCTGT	237	CA229394	94.74	0.0003	30.2		TTTGGATCGAAGGGAGCTCTG	124	CA229394	100.00	1e-06	38.2
	TTTGGATTGAAGGGAGCTCTGAT	66	CA229394	94.74	0.0003	30.2		GACTTTGGATTGAAGGGAGCTCTG	168	CA229394	94.74	0.0003	30.2		TTTGGATTGAAGGGAGCTCCG	136	CA229394	94.44	0.001	28.2		GACTTTGGATTGAAGGGAGCTCTG	887	CA229394	94.74	0.0003	30.2
	TTTGGATTGAAGGGAGCTCTTC	157	CA229394	95.24	2e-05	34.2		TTTGGATTGAAGGGAGCTCTGTT	76	CA229394	94.74	0.0003	30.2		TTGGATTGAAGGGAGCTCTT	75	CA229394	95.00	6e-05	32.2		TTTGGATTGAAGGGAGCTCTGT	504	CA229394	94.74	0.0003	30.2
	TTTGGATCGAAGGGAGCTCTG	255	CA229394	100.00	1e-06	38.2		TTTGGATTGAAGGGAGCTCTGT	152	CA229394	94.74	0.0003	30.2		TTTGGATTGAAGGGAGCTCTC	114	CA229394	94.74	0.0003	30.2		TTTGGATTGAAGGGAGCTCCG	249	CA229394	94.44	0.001	28.2
	GACTTTGGATTGAAGGGAGCTCTG	292	CA229394	94.74	0.0003	30.2		TTTGGATTGAAGGGAGCTCCG	212	CA229394	94.44	0.001	28.2		TTTGGATTGAAGGGAGCTCTT	1679	CA229394	95.00	6e-05	32.2		TTGGATTGAAGGGAGCTCTT	98	CA229394	95.00	6e-05	32.2
	GATCTTTGGATTGAAGGGAGCTCTG	102	CA229394	94.74	0.0003	30.2		TTGGATTGAAGGGAGCTCTT	170	CA229394	95.00	6e-05	32.2		TTTGGATTGAAGGGAGCTCTGA	103	CA229394	94.74	0.0003	30.2		TTTGGATTGAAGGGAGCTCTC	242	CA229394	94.74	0.0003	30.2
	TTTGGATTGAAGGGAGCTCTGT	137	CA229394	94.74	0.0003	30.2		TTTGGATTGAAGGGAGCTCTC	89	CA229394	94.74	0.0003	30.2		CTTGGATTGAAGGGAGCTCTG	180	CA229394	94.74	0.0003	30.2		TTTGGATTGAAGGGAGCTCTT	2151	CA229394	95.00	6e-05	32.2
	TTTGGATTGAAGGGAGCTCGG	101	CA229394	94.44	0.001	28.2		TTTGGATTGAAGGGAGCTCTT	7188	CA229394	95.00	6e-05	32.2		TTTGGATTGAAGGGAGCTCTTT	107	CA229394	95.00	7e-05	32.2		ATCTTTGGATTGAAGGGAGCTCTG	59	CA229394	94.74	0.0003	30.2
	TTTGGATTGAAGGGAGCTCCG	248	CA229394	94.44	0.001	28.2		TTTGGATTGAAGGGAGCTCTGA	438	CA229394	94.74	0.0003	30.2		TTTGGATTGAAGGGAGCTCTA	553	CA229394	94.74	0.0003	30.2		TTGGATTGAAGGGAGCTCTGA	67	CA229394	94.74	0.0003	30.2
	TTGGATTGAAGGGAGCTCTT	170	CA229394	95.00	6e-05	32.2		CTTGGATTGAAGGGAGCTCTG	85	CA229394	94.74	0.0003	30.2		CTCTTTGGATTGAAGGGAGCTCTG	75	CA229394	94.74	0.0003	30.2		TTTGGATTGAAGGGAGCTCTGA	234	CA229394	94.74	0.0003	30.2
	TTTGGATTGAAGGGAGCTCTC	118	CA229394	94.74	0.0003	30.2		TTTGGATTGAAGGGAGCTCTTT	228	CA229394	95.00	7e-05	32.2		CTTGGATTGAAGGGAGCTCTG	180	CA229394	100.00	1e-06	38.2		CTTGGATTGAAGGGAGCTCTG	481	CA229394	94.74	0.0003	30.2
	GACTTTGGATTGAAGGGAGCTCTA	93	CA229394	94.74	0.0003	30.2		TTTGGATTGAAGGGAGCTCTA	740	CA229394	94.74	0.0003	30.2		TTTGGATTGAAGGGCGCTCTG	1474	CA229394	94.44	0.001	28.2		TTTGGATTGAAGGGAGCTCTTT	393	CA229394	95.00	7e-05	32.2
	TTTGGATTGAAGGGAGCTCTT	4463	CA229394	95.00	6e-05	32.2		CTCTTTGGATTGAAGGGAGCTCTG	211	CA229394	94.74	0.0003	30.2		TTTGGATCGAAGGGAGCTCTG	130	CA229394	94.44	0.001	28.2		TTTGGATTGAAGGGAGCTCTA	369	CA229394	94.74	0.0003	30.2
	TTGGATTGAAGGGAGCTCTGA	74	CA229394	94.74	0.0003	30.2		CTTGGATTGAAGGGAGCTCTG	85	CA229394	100.00	1e-06	38.2		GACTTTGGATTGAAGGGAGCTCTG	59	CA229394	100.00	5e-06	36.2		CTCTTTGGATTGAAGGGAGCTCTG	812	CA229394	94.74	0.0003	30.2
	TTTGGATTGAAGGGAGCTCTGA	231	CA229394	94.74	0.0003	30.2		TTTGGATTGAAGGGCGCTCTG	4774	CA229394	94.44	0.001	28.2		TTTGGATTGAAGGGAGCTCTGTT	93	CA229394	100.00	5e-06	36.2		ATTGGATTGAAGGGAGCTCTG	120	CA229394	95.00	6e-05	32.2
	CTTGGATTGAAGGGAGCTCTG	209	CA229394	94.74	0.0003	30.2		TTTGGATTGAAGGGAGCTCAG	50	CA229394	100.00	4e-06	36.2		TTTGGATTGAAGGGAGCTCTGT	237	CA229394	100.00	4e-06	36.2		TCTGGATTGAAGGGAGCTCTG	507	CA229394	94.44	0.001	28.2
	TTTGGATTGAAGGGAGCTCTTT	253	CA229394	95.00	7e-05	32.2		TTTGGATTGAAGGGAGCTCTTC	276	CA229394	100.00	4e-06	36.2		TTTGGATTGAAGAGAGCTCTG	65	CA229394	94.44	0.001	28.2		CTTGGATTGAAGGGAGCTCTG	481	CA229394	100.00	1e-06	38.2
	TTTGGATTGAAGGGAGCTCTA	1299	CA229394	94.74	0.0003	30.2		TTTGGATCGAAGGGAGCTCTG	173	CA229394	94.44	0.001	28.2		TTTGGATTGAAGGGAGCTCCG	136	CA229394	100.00	1e-06	38.2		TTTGGATTGAAGGGCGCTCTG	2826	CA229394	94.44	0.001	28.2
	CTCTTTGGATTGAAGGGAGCTCTG	140	CA229394	94.74	0.0003	30.2		TTTGGACTGAAGGGAGCTCCTT	72	CA229394	95.00	7e-05	32.2		TTTGGATTGAAGTGAGCTCTG	831	CA229394	94.44	0.001	28.2		TTTGGATTGAAGGGAGCTCAG	67	CA229394	100.00	4e-06	36.2
	ATTGGATTGAAGGGAGCTCTG	59	CA229394	95.00	6e-05	32.2		TTTGGATTGAAGGGGGCTCTG	1172	CA229394	94.44	0.001	28.2		TTGGATTGAAGGGAGCTCTT	75	CA229394	100.00	4e-06	36.2		TTTGGATCGAAGGGAGCTCTG	124	CA229394	94.44	0.001	28.2
	GATTGGATTGAAGGGAGCTCTG	94	CA229394	95.24	2e-05	34.2		TTGGACTGAAGGGAGCTCCT	71	CA229394	95.00	6e-05	32.2		TTTGGATTGAAGGGAGCTCTC	114	CA229394	100.00	4e-06	36.2		TTTGGATTGAAGGGGGCTCTG	853	CA229394	94.44	0.001	28.2
	CTTGGATTGAAGGGAGCTCTG	209	CA229394	100.00	1e-06	38.2		GACTTTGGATTGAAGGGAGCTCTG	168	CA229394	100.00	5e-06	36.2		TTTGGATTGAAGGGAGCTCTT	1679	CA229394	100.00	4e-06	36.2		GACTTTGGATTGAAGGGAGCTCTG	887	CA229394	100.00	5e-06	36.2
	CTTGTATTGAAGGGAGCTCTG	69	CA229394	94.74	0.0003	30.2		TTGGACTGAAGGGAGCTCCTT	105	CA229394	95.00	6e-05	32.2		TTTGGATTGAAGGGTGCTCTG	506	CA229394	94.44	0.001	28.2		TTTGGTTTGAAGGGAGCTCTG	64	CA229394	94.44	0.001	28.2
	TTTGGATTGAAGGGCGCTCTG	2423	CA229394	94.44	0.001	28.2		TTTGGATTGAAGGGAGCTCTGTT	76	CA229394	100.00	5e-06	36.2		TTTGGACTGAAGGGAGCTCTG	136	CA229394	94.44	0.001	28.2		TTTGGATTGAAGGGAGCTCTGT	504	CA229394	100.00	4e-06	36.2
	TTTGGATTGAAGGGAGCTCTGAT	66	CA229394	100.00	5e-06	36.2		TTTGGATTGAAGGGAGCTCTGT	152	CA229394	100.00	4e-06	36.2		TTTGGATTGAAGGGAGCTCTGA	103	CA229394	100.00	4e-06	36.2		TTTGGATTGAAGAGAGCTCTG	107	CA229394	94.44	0.001	28.2
	TTTGGATTGAAGGGAGCTCTTC	157	CA229394	100.00	4e-06	36.2		TTTGGATTGAAGAGAGCTCTG	92	CA229394	94.44	0.001	28.2		TTTGGATTGAAGGAAGCTCTG	78	CA229394	94.44	0.001	28.2		TTTGGATTGAAGGGAGCTCCG	249	CA229394	100.00	1e-06	38.2
	TTTGGATCGAAGGGAGCTCTG	255	CA229394	94.44	0.001	28.2		TTTGGATTGAAGGGAGCTCCG	212	CA229394	100.00	1e-06	38.2		TTTGGATTGAAGGGAGCTCTTT	107	CA229394	100.00	4e-06	36.2		TTTGGATTGAAGTGAGCTCTG	1889	CA229394	94.44	0.001	28.2
	TTTGGATTGAAGGGGGCTCTG	1117	CA229394	94.44	0.001	28.2		TTTGGATTGAAGTGAGCTCTG	1384	CA229394	94.44	0.001	28.2		TTTGGATTGAAGGCAGCTCTG	335	CA229394	94.44	0.001	28.2		TTGGATTGAAGGGAGCTCTT	98	CA229394	100.00	4e-06	36.2
	GACTTTGGATTGAAGGGAGCTCTG	292	CA229394	100.00	5e-06	36.2		TTGGATTGAAGGGAGCTCTT	170	CA229394	100.00	4e-06	36.2		TTTGGATTGAAGGTAGCTCTG	418	CA229394	94.44	0.001	28.2		TTTGGATTGAAGGGAGCTCTC	242	CA229394	100.00	4e-06	36.2
	GATCTTTGGATTGAAGGGAGCTCTG	102	CA229394	100.00	5e-06	36.2		TTTGGATTGAAGGGAGCTCTC	89	CA229394	100.00	4e-06	36.2		TTTGGGTTGAAGGGAGCTCTG	59	CA229394	94.44	0.001	28.2		TTTGGATTGAAGGGAGCTCTT	2151	CA229394	100.00	4e-06	36.2
	TTTGGATTGAAGGGAGCTCTGT	137	CA229394	100.00	4e-06	36.2		TTTGGATTGAAGGGAGCTCTT	7188	CA229394	100.00	4e-06	36.2		TTTGGATTGAAGGGAGCTCTA	553	CA229394	100.00	4e-06	36.2		ATCTTTGGATTGAAGGGAGCTCTG	59	CA229394	100.00	5e-06	36.2
	TTTGGATTGAAGAGAGCTCTG	104	CA229394	94.44	0.001	28.2		TTTGGATTGAAGGGCGCTCTT	77	CA229394	94.44	0.001	28.2		TTTGGATTGAAGCGAGCTCTG	217	CA229394	94.44	0.001	28.2		TTTGGATTGAAGGGTGCTCTG	962	CA229394	94.44	0.001	28.2
	TTTGGATTGAAGGGAGCTCGG	101	CA229394	100.00	4e-06	36.2		TTTGGATTGAAGGGTGCTCTG	1013	CA229394	94.44	0.001	28.2		TTTGGACTGAAGGGAGCTCCT	79	CA229394	95.00	6e-05	32.2		TTGGATTGAAGGGAGCTCTGA	67	CA229394	100.00	4e-06	36.2
	TTTGGATTGAAGGGAGCTCCG	248	CA229394	100.00	1e-06	38.2		TTTGGACTGAAGGGAGCTCTG	109	CA229394	94.44	0.001	28.2		TTTGGCTTGAAGGGAGCTCTG	123	CA229394	94.44	0.001	28.2		TTTGGACTGAAGGGAGCTCTG	181	CA229394	94.44	0.001	28.2
	TTTGGATTGAAGTGAGCTCTG	1458	CA229394	94.44	0.001	28.2		TTTGGATTGAAGGGAGCTCTGA	438	CA229394	100.00	4e-06	36.2		CTCTTTGGATTGAAGGGAGCTCTG	75	CA229394	100.00	5e-06	36.2		TTTGGATTGAAGGGAGCTCTGA	234	CA229394	100.00	4e-06	36.2
	GATTGGATTGAAGGGAGCTCTG	94	CA229394	100.00	4e-06	36.2		TTGGACTGAAGGGAGCTCCCT	371	CA229394	94.74	0.0003	30.2		ATTGTGGTCATTGGCCACGTCGAT	50	TC115735	95.65	1e-06	38.2		TTGGACTGAAGGGAGCTCCCT	66	CA229394	94.74	0.0003	30.2
	TTGGATTGAAGGGAGCTCTT	170	CA229394	100.00	4e-06	36.2		TTTGGATTGAAGGGAGCTCTTT	228	CA229394	100.00	4e-06	36.2		GACTTTGGATTGAAGGGAGCTCTG	59	TC134732	94.44	0.001	28.2		TTGGATTGAAGGTAGCTCTG	61	CA229394	94.44	0.001	28.2
	TTTGGATTGAAGGGAGCTCTC	118	CA229394	100.00	4e-06	36.2		TTTGGATTGAAGGCAGCTCTG	117	CA229394	94.44	0.001	28.2		TTTGGATTGAAGGGAGCTCTGTT	93	TC134732	94.44	0.001	28.2		TTTGGATTGAAGGAAGCTCTG	103	CA229394	94.44	0.001	28.2
	GACTTTGGATTGAAGGGAGCTCTA	93	CA229394	100.00	5e-06	36.2		TTTGGATTGAAGGTAGCTCTG	357	CA229394	94.44	0.001	28.2		TTTGGATTGAAGGGAGCTCTGT	237	TC134732	94.44	0.001	28.2		TTTGGATTGAAGGGAGCTCTTT	393	CA229394	100.00	4e-06	36.2
	TTTGGATTGAAGGGAGCTCTT	4463	CA229394	100.00	4e-06	36.2		TTTGGATTGAAGGGAGCTCTA	740	CA229394	100.00	4e-06	36.2		TTTGGATTGAAGGGAGCTCCG	136	TC134732	94.74	0.0003	30.2		TTTGGATTGAAGGCAGCTCTG	236	CA229394	94.44	0.001	28.2
	TTGGATTGAAGGGAGCTCTGA	74	CA229394	100.00	4e-06	36.2		TTTGGATTGAAGCGAGCTCTG	105	CA229394	94.44	0.001	28.2		TTGGATTGAAGGGAGCTCTT	75	TC134732	94.44	0.001	28.2		TTTGGATTGAAGGTAGCTCTG	469	CA229394	94.44	0.001	28.2
	TTTGGACTGAAGGGAGCTCTG	228	CA229394	94.44	0.001	28.2		TTTGGATTGAAGTGAGCTCTT	69	CA229394	94.44	0.001	28.2		TTTGGATTGAAGGGAGCTCTC	114	TC134732	94.44	0.001	28.2		TTTGGGTTGAAGGGAGCTCTG	124	CA229394	94.44	0.001	28.2
	TTTGGATTGAAGGGAGCTCTGA	231	CA229394	100.00	4e-06	36.2		TTTGGACTGAAGGGAGCTCCT	786	CA229394	95.00	6e-05	32.2		TTTGGATTGAAGGGAGCTCTT	1679	TC134732	94.44	0.001	28.2		TTTGGATTGAAGGGAGCTCTA	369	CA229394	100.00	4e-06	36.2
	TTGGACTGAAGGGAGCTCCCT	196	CA229394	94.74	0.0003	30.2		TTTGGCTTGAAGGGAGCTCTG	311	CA229394	94.44	0.001	28.2		TTTGGACTGAAGGGAGCTCTG	136	TC134732	94.44	0.001	28.2		TTTGGATTGAAGCGAGCTCTG	292	CA229394	94.44	0.001	28.2
	TTGGATTGAAGGTAGCTCTG	96	CA229394	94.44	0.001	28.2		TTTGGATTGAAGGGCGCTCGG	46	CA229394	94.44	0.001	28.2		TTTGGATTGAAGGGAGCTCTGA	103	TC134732	94.44	0.001	28.2		ATTGGATTGAAGGGAGCTCTG	120	CA229394	100.00	4e-06	36.2
	TTTGGATTGAAGGAAGCTCTG	209	CA229394	94.44	0.001	28.2		CTCTTTGGATTGAAGGGAGCTCTG	211	CA229394	100.00	5e-06	36.2		CTTGGATTGAAGGGAGCTCTG	180	TC134732	94.74	0.0003	30.2		TTTGGCTTGAAGGGAGCTCTG	194	CA229394	94.44	0.001	28.2
	TTTGGATTGAAGGGAGCTCTTT	253	CA229394	100.00	4e-06	36.2		TTTGGACTGAAGGGAGCTCTT	68	CA229394	94.44	0.001	28.2		TTTGGATTGAAGGGAGCTCTTT	107	TC134732	94.44	0.001	28.2		CTCTTTGGATTGAAGGGAGCTCTG	812	CA229394	100.00	5e-06	36.2
	TTTGGATTGAAGGCAGCTCTG	142	CA229394	94.44	0.001	28.2		GCCCTCGGCTTTGGGATTCGTC	52	TC116192	94.74	0.0003	30.2		TTTGGATTGAAGGGAGCTCTA	553	TC134732	94.44	0.001	28.2		TTTGGATTGAAGGGAGCTCAG	67	TC134732	94.44	0.001	28.2
	TTTGGATTGAAGGTAGCTCTG	419	CA229394	94.44	0.001	28.2		TTTGGATTGAAGGGAGCTCAG	50	TC134732	94.44	0.001	28.2		TTTGGACTGAAGGGAGCTCCT	79	TC134732	94.74	0.0003	30.2		GACTTTGGATTGAAGGGAGCTCTG	887	TC134732	94.44	0.001	28.2
	TTTGGGTTGAAGGGAGCTCTG	183	CA229394	94.44	0.001	28.2		TTTGGATTGAAGGGAGCTCTTC	276	TC134732	94.44	0.001	28.2		CTCTTTGGATTGAAGGGAGCTCTG	75	TC134732	94.44	0.001	28.2		TTTGGATTGAAGGGAGCTCTGT	504	TC134732	94.44	0.001	28.2
	TTTGGATTGAAGGGAGCTCTA	1299	CA229394	100.00	4e-06	36.2		TTTGGACTGAAGGGAGCTCCTT	72	TC134732	94.74	0.0003	30.2									TTTGGATTGAAGGGAGCTCCG	249	TC134732	94.74	0.0003	30.2
	TTTGGATTGAAGCGAGCTCTG	307	CA229394	94.44	0.001	28.2		TTGGACTGAAGGGAGCTCCT	71	TC134732	94.74	0.0002	30.2									TTGGATTGAAGGGAGCTCTT	98	TC134732	94.44	0.001	28.2
	ATTGGATTGAAGGGAGCTCTG	59	CA229394	100.00	4e-06	36.2		GACTTTGGATTGAAGGGAGCTCTG	168	TC134732	94.44	0.001	28.2									TTTGGATTGAAGGGAGCTCTC	242	TC134732	94.44	0.001	28.2
	TTTGGACTGAAGGGAGCTCCT	479	CA229394	95.00	6e-05	32.2		TTGGACTGAAGGGAGCTCCTT	105	TC134732	94.74	0.0003	30.2									TTTGGATTGAAGGGAGCTCTT	2151	TC134732	94.44	0.001	28.2
	TTTGGATTGAAGGGCGCTCCG	50	CA229394	94.74	0.0003	30.2		TTTGGATTGAAGGGAGCTCTGTT	76	TC134732	94.44	0.001	28.2									ATCTTTGGATTGAAGGGAGCTCTG	59	TC134732	94.44	0.001	28.2
	TTTGGCTTGAAGGGAGCTCTG	188	CA229394	94.44	0.001	28.2		TTTGGATTGAAGGGAGCTCTGT	152	TC134732	94.44	0.001	28.2									TTGGATTGAAGGGAGCTCTGA	67	TC134732	94.44	0.001	28.2
	CTCTTTGGATTGAAGGGAGCTCTG	140	CA229394	100.00	5e-06	36.2		TTTGGATTGAAGGGAGCTCCG	212	TC134732	94.74	0.0003	30.2									TTTGGACTGAAGGGAGCTCTG	181	TC134732	94.44	0.001	28.2
	TTTGGATTGAAGGGAGCTCTGAT	66	TC134732	94.44	0.001	28.2		TTGGATTGAAGGGAGCTCTT	170	TC134732	94.44	0.001	28.2									TTTGGATTGAAGGGAGCTCTGA	234	TC134732	94.44	0.001	28.2
	TTTGGATTGAAGGGAGCTCTTC	157	TC134732	94.44	0.001	28.2		TTTGGATTGAAGGGAGCTCTC	89	TC134732	94.44	0.001	28.2									TTGGACTGAAGGGAGCTCCCT	66	TC134732	94.74	0.0003	30.2
	GACTTTGGATTGAAGGGAGCTCTG	292	TC134732	94.44	0.001	28.2		TTTGGATTGAAGGGAGCTCTT	7188	TC134732	94.44	0.001	28.2									CTTGGATTGAAGGGAGCTCTG	481	TC134732	94.74	0.0003	30.2
	GATCTTTGGATTGAAGGGAGCTCTG	102	TC134732	94.44	0.001	28.2		TTTGGACTGAAGGGAGCTCTG	109	TC134732	94.44	0.001	28.2									TTTGGATTGAAGGGAGCTCTTT	393	TC134732	94.44	0.001	28.2
	TTTGGATTGAAGGGAGCTCTGT	137	TC134732	94.44	0.001	28.2		TTTGGATTGAAGGGAGCTCTGA	438	TC134732	94.44	0.001	28.2									TTTGGATTGAAGGGAGCTCTA	369	TC134732	94.44	0.001	28.2
	TTTGGATTGAAGGGAGCTCGG	101	TC134732	94.44	0.001	28.2		TTGGACTGAAGGGAGCTCCCT	371	TC134732	94.74	0.0003	30.2									ATTGGATTGAAGGGAGCTCTG	120	TC134732	94.44	0.001	28.2
	TTTGGATTGAAGGGAGCTCCG	248	TC134732	94.74	0.0003	30.2		CTTGGATTGAAGGGAGCTCTG	85	TC134732	94.74	0.0003	30.2									CTCTTTGGATTGAAGGGAGCTCTG	812	TC134732	94.44	0.001	28.2
	GATTGGATTGAAGGGAGCTCTG	94	TC134732	94.44	0.001	28.2		TTTGGATTGAAGGGAGCTCTTT	228	TC134732	94.44	0.001	28.2
	TTGGATTGAAGGGAGCTCTT	170	TC134732	94.44	0.001	28.2		TTTGGATTGAAGGGAGCTCTA	740	TC134732	94.44	0.001	28.2
	TTTGGATTGAAGGGAGCTCTC	118	TC134732	94.44	0.001	28.2		TTTGGACTGAAGGGAGCTCCT	786	TC134732	94.74	0.0003	30.2
	GACTTTGGATTGAAGGGAGCTCTA	93	TC134732	94.44	0.001	28.2		CTCTTTGGATTGAAGGGAGCTCTG	211	TC134732	94.44	0.001	28.2
	TTTGGATTGAAGGGAGCTCTT	4463	TC134732	94.44	0.001	28.2		TTTGGACTGAAGGGAGCTCTT	68	TC134732	94.44	0.001	28.2
	TTGGATTGAAGGGAGCTCTGA	74	TC134732	94.44	0.001	28.2
	TTTGGACTGAAGGGAGCTCTG	228	TC134732	94.44	0.001	28.2
	TTTGGATTGAAGGGAGCTCTGA	231	TC134732	94.44	0.001	28.2
	TTGGACTGAAGGGAGCTCCCT	196	TC134732	94.74	0.0003	30.2
	CTTGGATTGAAGGGAGCTCTG	209	TC134732	94.74	0.0003	30.2
	TTTGGATTGAAGGGAGCTCTTT	253	TC134732	94.44	0.001	28.2
	TTTGGATTGAAGGGAGCTCTA	1299	TC134732	94.44	0.001	28.2
	ATTGGATTGAAGGGAGCTCTG	59	TC134732	94.44	0.001	28.2
	TTTGGACTGAAGGGAGCTCCT	479	TC134732	94.74	0.0003	30.2
	CTCTTTGGATTGAAGGGAGCTCTG	140	TC134732	94.44	0.001	28.2
