# Supplementary material for: Differential sRNA Regulation in Leaves and Roots of Sugarcane under Water Depletion
Source: PLoS One. 2014 Apr 2;9(4):e93822. doi: 10.1371/journal.pone.0093822 (PMC3973653; doi:10.1371/journal.pone.0093822)
Supplement: File S8 — Distribution of root siRNA candidates aligned in cluster of siRNA. Each graph represents one-leaf sRNA library. T = tolerant sugarcane cultivar, S = sensitive sugarcane cultivar. 0 h = control of stress, 24 h = time of water depletion treatment. (XLSX) [file pone.0093822.s008.xlsx]

## Sheet: Plan1
	File S8: Distribution of root siRNA candidates aligned in cluster of siRNA. Each graph represents one leaf sRNA library. T = tolerant sugarcane cultivar, S = sensitive sugarcane cultivar. 0h = control of treatment, 24h = time of water depletion treatment.
